# Supplementary material for: Phylogenomic analysis of glycogen branching and debranching enzymatic duo
Source: BMC Evol Biol. 2014 Aug 23;14:183. doi: 10.1186/s12862-014-0183-2 (PMC4236520; doi:10.1186/s12862-014-0183-2)
Supplement: Additional file 1: — Complete genomes analyzed. [file s12862-014-0183-2-S1.xlsx]

## Sheet: Sheet1
Species	Common name	Code	Source	Download	Version	Assembly/date
Animals
Acromyrmex echinatior	Panamanian leafcutter ant	ACREC	UniProtKB canonical	2013-10-17
Acropora digitifera		ACRDI	OIST Marine Genomics Unit	2013-05-08	1.0.1	v1.0 (July 2011)
Acyrthosiphon pisum	pea aphid	ACYPI	UniProtKB canonical	2013-05-07
Aedes aegypti	Yellowfever mosquito	AEDAE	UniProtKB ref canonical	2013-05-07
Amphimedon queenslandica		AMPQE	UniProtKB ref canonical	2013-05-07
Anolis carolinensis		ANOCA	UniProtKB ref canonical	2013-05-07
Anopheles gambiae	African malaria mosquito	ANOGA	UniProtKB ref canonical	2013-05-07
Apis mellifera	Honeybee	APIME	UniProtKB ref canonical	2013-05-07
Atta cephalotes	Leafcutter ant	ATTCE	UniProtKB ref canonical	2013-05-07
Bombyx mori	Silk moth	BOMMO	UniProtKB ref canonical	2013-05-07
Bos taurus	Bovine	BOVIN	UniProtKB ref canonical	2013-05-07
Branchiostoma floridae		BRAFL	UniProtKB ref canonical	2013-05-07
Brugia malayi		BRUMA	UniProtKB canonical	2013-05-07
Caenorhabditis brenneri		CAEBE	UniProtKB canonical	2013-05-07
Caenorhabditis briggsae		CAEBR	UniProtKB ref canonical	2013-05-07
Caenorhabditis elegans		CAEEL	UniProtKB ref canonical	2013-05-07
Caenorhabditis japonica		CAEJA	UniProtKB ref canonical	2013-05-07
Caenorhabditis remanei		CAERE	UniProtKB canonical	2013-05-07
Camponotus floridanus	Florida carpenter ant	CAMFO	UniProtKB canonical	2013-10-17
Canis familiaris	Dog	CANFA	UniProtKB ref canonical	2013-05-07
Capitella sp.1		CTEXX	JGI	2007-08-28	1	v.1.0 (October 2006)
Cavia porcellus	Guinea pig	CAVPO	UniProtKB ref canonical	2013-05-07
Ciona intestinalis		CIOIN	UniProtKB ref canonical	2013-05-07
Ciona savignyi		CIOSA	UniProtKB ref canonical	2013-05-07
Clonorchis sinensis	Chinese liver fluke	CLOSI	UniProtKB canonical	2013-10-17
Crassostrea gigas		CRAGI	UniProtKB canonical	2013-05-07
Culex pipiens	House mosquito	CULPI	BROAD	2008-01-18		(12/18/2007)
Danaus plexippus	Monarch butterfly	DANPL	UniProtKB canonical	2013-10-17
Danio rerio		DANRE	UniProtKB ref canonical	2013-05-07
Daphnia pulex		DAPPU	UniProtKB ref canonical	2013-05-07
Drosophila ananassae		DROAN	UniProtKB canonical	2013-05-07
Drosophila erecta		DROER	UniProtKB canonical	2013-05-07
Drosophila grimshawi		DROGR	UniProtKB canonical	2013-05-07
Drosophila melanogaster		DROME	UniProtKB ref canonical	2013-05-07
Drosophila mojavensis		DROMO	UniProtKB canonical	2013-05-07
Drosophila persimilis		DROPE	UniProtKB canonical	2013-05-07
Drosophila pseudoobscura pseudoobscura		DROPS	UniProtKB ref canonical	2013-05-07
Drosophila sechellia		DROSE	UniProtKB canonical	2013-05-07
Drosophila simulans		DROSI	UniProtKB canonical	2013-05-07
Drosophila virilis		DROVI	UniProtKB canonical	2013-05-07
Drosophila willistoni		DROWI	UniProtKB canonical	2013-05-07
Drosophila yakuba		DROYA	UniProtKB canonical	2013-05-07
Echinococcus multilocularis		ECHMU	Sanger	2013-10-21		5/2/13
Equus caballus	Horse	HORSE	UniProtKB ref canonical	2013-05-07
Felis catus	Cat	FELCA	UniProtKB ref canonical	2013-05-07
Gadus morhua		GADMO	Ensembl 73	2013-10-17
Gallus gallus		CHICK	UniProtKB ref canonical	2013-05-07
Gasterosteus aculeatus	Three-spined stickleback	GASAC	UniProtKB ref canonical	2013-05-07
Gorilla gorilla gorilla	Lowland gorilla	GORGO	UniProtKB ref canonical	2013-05-07
Helobdella robusta		HELRO	UniProtKB canonical	2013-10-17
Heterocephalus glaber	Naked mole rat	HETGA	UniProtKB canonical	2013-10-17
Homo sapiens	Human	HUMAN	UniProtKB ref canonical	2013-10-17
Hydra magnipapillata		HMAXX	JGI	2010-05-07	2 (3/30/2010)
Ixodes scapularis		IXOSC	UniProtKB ref canonical	2013-05-07
Latimeria chalumnae		LATCH	UniProtKB ref canonical	2013-05-07
Lottia gigantea		LOTGI	JGI	2007-07-29	1	v1.0 (08/24/2006)
Loxodonta africana	African elephant	LOXAF	UniProtKB ref canonical	2013-05-07
Macaca mulatta	Rhesus macaque	MACMU	UniProtKB ref canonical	2013-05-07
Meleagris gallopavo		MELGA	UniProtKB ref canonical	2013-05-07
Mnemiopsis leidyi		MNELE	NHGRI	2013-05-08	2.2
Monodelphis domestica	Gray short-tailed opossum	MONDO	UniProtKB ref canonical	2013-05-07
Mus musculus	Mouse	MOUSE	UniProtKB ref canonical	2013-05-07
Nasonia vitripennis	Parasitic wasp	NASVI	UniProtKB canonical	2013-05-07
Nematostella vectensis		NEMVE	UniProtKB ref canonical	2013-05-07
Nomascus leucogenys	N white-cheeked gibbon	NOMLE	UniProtKB ref canonical	2013-05-07
Oikopleura dioica		OIKDI	UniProtKB canonical	2013-05-07
Oreochromis niloticus		ORENI	UniProtKB ref canonical	2013-05-07
Ornithorhynchus anatinus	Duckbill platypus	ORNAN	UniProtKB ref canonical	2013-05-07
Oryctolagus cuniculus	Rabbit	RABIT	UniProtKB ref canonical	2013-05-07
Oryzias latipes	Japanese ricefish	ORYLA	UniProtKB ref canonical	2013-05-07
Otolemur garnettii	Garnett's greater bushbaby	OTOGA	UniProtKB ref canonical	2013-05-07
Pan troglodytes	Chimpanzee	PANTR	UniProtKB ref canonical	2013-05-07
Pediculus humanus subsp. corporis	Body louse	PEDHC	UniProtKB ref canonical	2013-05-07
Pelodiscus sinensis		PELSI	UniProtKB canonical	2013-05-07
Petromyzon marinus		PETMA	Ensembl 73	2013-10-17	Pmarinus_7.0
Pinctada fucata		PINFU	OIST Marine Genomics Unit	2013-05-08	1	v1.0 ( 2011)
Pristionchus pacificus		PRIPA	UniProtKB ref canonical	2013-05-07
Rattus norvegicus	Rat	RAT	UniProtKB ref canonical	2013-05-07
Saccoglossus kowalevskii		SACKO	Baylor	2010-10-29	Build No 1 1	27 July 2010
Schistosoma mansoni	Blood fluke	SCHMA	UniProtKB ref canonical	2013-05-07
Strigamia maritima	European centipede	STRMM	UniProtKB canonical	2013-10-17
Strongylocentrotus purpuratus		STRPU	UniProtKB ref canonical	2013-05-07
Sus scrofa	Pig	PIG	UniProtKB ref canonical	2013-05-07
Taeniopygia guttata	Zebra finch	TAEGU	UniProtKB ref canonical	2013-05-07
Takifugu rubripes		TAKRU	UniProtKB ref canonical	2013-05-07
Tetranychus urticae	Two-spotted spider mite	TETUR	UniProtKB canonical	2013-10-17
Tetraodon nigroviridis		TETNG	UniProtKB ref canonical	2013-05-07
Tribolium castaneum		TRICA	UniProtKB canonical	2013-05-07
Trichinella spiralis	Trichina worm	TRISP	UniProtKB canonical	2013-10-17
Trichoplax adhaerens		TRIAD	UniProtKB ref canonical	2013-05-07
Wuchereria bancrofti		WUCBA	UniProtKB canonical	2013-10-17
Xenopus tropicalis		XENTR	UniProtKB ref canonical	2013-05-07
Xiphophorus maculatus		XIPMA	UniProtKB canonical	2013-05-07
Choanoflagellates
Monosiga brevicollis		MONBE	UniProtKB ref canonical	2013-05-07
Salpingoeca rosetta/Proterospongia sp. ATCC 50818		SALS5	UniProtKB canonical	2013-05-07
Filasterea
Capsaspora owczarzaki (strain ATCC 30864)		CAPO3	UniProtKB canonical	2013-05-07
Ichthyosporea
Sphaeroforma arctica		SARXX	Origins of Multicellularity Sequencing Project, Broad Institute of Harvard and MIT: http://www.broadinstitute.org	2013-05-07
Fungi
Acremonium alcalophilum		AALXX	JGI	2011-04-08		1
Agaricus bisporus var. burnettii JB137-S8		AGABU	UniProtKB canonical	2013-05-07
Ajellomyces capsulata		AJECG	UniProtKB ref canonical	2013-05-07
Allomyces macrogynus		ALLMA	Origins of Multicellularity Sequencing Project, Broad Institute of Harvard and MIT: http://www.broadinstitute.org	2010-12-02
Ashbya gossypii		ASHGO	UniProtKB ref canonical	2013-05-07
Aspergillus clavatus (strain ATCC 1007 / CBS 513.65 / DSM 816 / NCTC 3887 / NRRL 1)		ASPCL	UniProtKB canonical	2013-05-07
Aspergillus flavus		ASPFN	UniProtKB canonical	2013-05-07
Aspergillus niger		ASPNC	UniProtKB canonical	2013-05-07
Aureobasidium pullulans var. melanogenum		APMXX	JGI	2013-06-05	1
Batrachochytrium dendrobatidis		BATDJ	UniProtKB ref canonical	2013-05-07
Baudoinia compniacensis		BCOXX	JGI	2011-09-12	1.0
Botryotinia fuckeliana		BOTF4	UniProtKB canonical	2013-05-07
Candida albicans		CANAL	UniProtKB ref canonical	2013-05-07
Candida tropicalis		CANTT	UniProtKB canonical	2013-05-07
Ceriporiopsis subvermispora B		CERSU	JGI	2010-12-02	2010-12-02	v 1.0 (July 15, 2010)
Chaetomium globosum		CHAGB	UniProtKB canonical	2013-05-07
Coccidioides immitis RS		COCIM	UniProtKB ref canonical	2013-05-07
Cochliobolus sativus		COCSA	JGI	2011-09-12	1.0
Coemansia reversa		CREXX	JGI	2013-06-19
Coniophora putean		CPUXX	JGI	2011-04-08		1
Coprinus cinereus (inky cap fungus)		COPC7	UniProtKB ref canonical	2013-05-07
Cryptococcus neoformans A		CRYNE	BROAD	2007-11-02	1 (04/26/2006)
Debaryomyces hansenii		DEBHA	UniProtKB canonical	2013-05-07
Dichomitus squalens		DICSQ	JGI	2011-04-08		1
Edhazardia aedis (strain USNM 41457)		EDHAE	UniProtKB canonical	2013-10-17
Emericella nidulans		EMENI	UniProtKB ref canonical	2013-05-07
Encephalitozoon cuniculi (strain GB-M1)		ENCCU	UniProtKB ref canonical	2013-05-07
Encephalitozoon hellem (strain ATCC 50504)		ENCHA	UniProtKB canonical	2013-05-07
Fomitopsis pinicola SS1 v1.0		FPIXX	JGI	2010-12-16	1 (12/15/2010)	v 1.0
Gibberella zeae		GIBZE	UniProtKB ref canonical	2013-05-07
Gloeophyllum trabeum		GLOTR	JGI	2010-12-02	1.0	v 1.0 (November 1, 2010)
Heterobasidion annosum	Root rot fungus	HETAN	JGI	2009-11-27	1	v 1.0 (May 2009)
Hypocrea virens (strain Gv29-8 / FGSC 10586)		HYPVG	UniProtKB canonical	2013-05-07
Jaapia argillacea		JARXX	JGI	2013-05-07
Kluyveromyces lactis		KLULA	UniProtKB canonical	2013-05-07
Laccaria bicolor	Bicoloured deceiver	LACBS	JGI	2011-04-08		2
Magnaporthe grisea		MAGGR	BROAD	2007-11-07	5 (05/07/2007)
Malassezia globosa (strain ATCC MYA-4612 / CBS 7966)		MALGO	UniProtKB canonical	2013-05-07
Melampsora laricis-populina		MELLP	UniProtKB canonical	2013-05-07
Mortierella verticillata NRRL 6337		MVNXX	Origins of Multicellularity Sequencing Project, Broad Institute of Harvard and MIT: http://www.broadinstitute.org	2013-05-08
Mucor circinelloides		MUCCI	JGI	2010-05-07	2.0
Mycosphaerella graminicola		MYCGM	UniProtKB canonical	2013-05-07
Naumovozyma castellii		NAUCC	UniProtKB canonical	2013-05-07
Neosartorya fischeri		NEOFI	UniProtKB canonical	2013-05-07
Neurospora crassa		NEUCR	UniProtKB ref canonical	2013-05-07
Phaeosphaeria nodorum		PHANO	UniProtKB ref canonical	2013-05-07
Phycomyces blakesleeanus		PHYBL	JGI	2007-08-28	1	v.1.0 (September 2006)
Piromyces sp. (strain E2)		PIRSE	JGI	2013-06-19
Pleurotus ostreatus	Oyster mushroom, White-rot fungus	PLEOS	JGI	2010-05-07	2.0
Pneumocystis carinii		PNECA	U Cincinnati	2008-01-18	Sep 21 2005
Postia placenta		PPLXX	JGI	2007-11-01	1	v.1.0 (September 2006)
Pseudocercospora fijiensis		PFIXX	JGI	2007-11-01	1	v.1.0 (November 2006)
Puccinia graminis		PUCGR	BROAD	2008-01-02	2 (06/06/2007)
Pyrenophora tritici-repentis (strain Pt-1C-BFP)		PYRTR	UniProtKB canonical	2013-05-07
Rhizopus oryzae		RHIOR	BROAD	2007-11-02	3 (04/21/2006)
Rhodotorula graminis strain WP1		RHOGR	JGI	2010-12-02	1.1	v 1.1 (November 17, 2010)
Saccharomyces cerevisiae		YEAST	UniProtKB ref canonical	2013-05-07
Schizosaccharomyces japonicus		SCHJY	UniProtKB canonical	2013-05-07
Schizosaccharomyces octosporus yFS286		SCHOT	BROAD	2008-08-06	2 ?
Schizosaccharomyces pombe		SCHPO	UniProtKB ref canonical	2013-05-07
Sclerotinia sclerotiorum		SCLS1	UniProtKB ref canonical	2013-05-07
Septoria musiva SO2202		MPSXX	JGI	2010-12-02	1.0	v 1.0 (November 16, 2010)
Serpula lacrymans var. lacrymans (strain S7.9)		SERL9	JGI	2010-05-14	2.0
Setosphaeria turcica		SETTU	JGI	2011-05-24	1
Spizellomyces punctatus		SPIPN	BROAD	2010-12-02
Sporobolomyces roseus		SPORO	JGI	2007-08-21	1	v.1.0 (Apr 2006)
Thielavia heterothallica		THIHA	JGI	2011-04-08		2
Trachipleistophora hominis		TRAHO	UniProtKB canonical	2013-05-07
Trametes versicolor		TRAVE	JGI	2011-04-08		1
Tremella mesenterica	Jelly Fungus	TREME	JGI	2009-11-27	1	v.1.0 (June 2009)
Tuber melanosporum (strain Mel28)		TUBMM	UniProtKB ref canonical	2013-05-07
Uncinocarpus reesii		UNCRE	UniProtKB canonical	2013-05-07
Ustilago maydis		USTMA	UniProtKB ref canonical	2013-05-07
Vavraia culicis (isolate floridensis)		VAVCU	UniProtKB canonical	2013-10-17
Vittaforma corneae (strain ATCC 50505)		VITCO	UniProtKB canonical	2013-05-07
Wallemia sebi		WALSC	UniProtKB ref canonical	2013-05-07
Wolfiporia cocos MD-104 SS10		WOLCO	JGI	2010-12-02	2010-12-02	v 1.0 (November 24, 2010)
Yarrowia lipolytica		YARLI	UniProtKB ref canonical	2013-05-07
Nucleariids
Fonticula alba ATCC 38817 (V2)		FALXX	Origins of Multicellularity Sequencing Project, Broad Institute of Harvard and MIT: http://www.broadinstitute.org	2013-10-21
Amoebozoa
Dictyostelium discoideum		DICDI	UniProtKB ref canonical	2013-05-07
Dictyostelium fasciculatum (strain SH3)		DICFS	UniProtKB canonical	2013-10-17
Dictyostelium purpureum QSDP1		DICPU	UniProtKB ref canonical	2013-05-07
Entamoeba dispar (strain ATCC PRA-260 / SAW760)		ENTDS	UniProtKB canonical	2013-10-17
Entamoeba histolytica		ENTHI	UniProtKB ref canonical	2013-05-07
Enterocytozoon bieneusi (strain H348)		ENTBH	UniProtKB canonical	2013-10-17
Polysphondylium pallidum		POLPA	UniProtKB ref canonical	2013-05-07
Streptophyta (land plants)
Aquilegia coerulea		AQUCA	JGI	2011-04-11	v6.0	8/26/10
Arabidopsis lyrata		ARALY	JGI	2008-10-03	v1.0	v1.0 (April 7, 2008)
Arabidopsis thaliana		ARATH	UniProtKB ref canonical	2013-05-07
Brachypodium distachyon		BRADI	UniProtKB ref canonical	2013-05-07		8/30/10
Carica papaya		CARPA	JGI	2011-12-04	v6.0	12/13/10
Citrus clementina		CCLXX	JGI	2011-12-04	v6.0	1/15/11
Citrus sinensis		CITSI	JGI	2011-12-04	v6.0	1/15/11
Cucumis sativis	Garden cucumber	CUCSA	JGI	2010-05-07	1.0
Eucalyptus grandis		EUCGR	JGI	2011-12-04	v6.0	1/15/11
Fragaria vesca		FRAVE	The Strawberry Genome Sequencing Consortium	2011-12-04	2
Glycine max		SOYBN	UniProtKB canonical	2013-05-07		(12/17/2008)
Hordeum vulgare var. distichum		HORVD	UniProtKB canonical	2013-10-17
Manihot esculenta	Cassava, Manioc, Tapioca	MANES	JGI	2010-05-07	1.1
Medicago truncatula		MEDTR	JGI	2011-12-04	v6.0	8/26/11
Mimulus nasutus	Yellow monkey flower	MIMGU	JGI	2010-05-07	1.0
Musa acuminata subsp. Malaccensis		MUSAM	UniProtKB ref canonical	2013-10-17
Oryza sativa japonicum		ORYSJ	UniProtKB ref canonical	2013-05-07
Physcomitrella patens ssp patens		PHYPA	UniProtKB ref canonical	2013-05-07		v.1.1 (March 2007)
Picea abies	Norway spruce	PICAB	Spruce Genome Project	2013-06-04	1.0	2/21/13
Populus trichocarpa		POPTR	UniProtKB ref canonical	2013-05-07	1.1	v1.0 (June 2004)
Prunus persica		PRUPE	JGI	2011-12-04	v6.0	8/26/10
Ricinus communis		RICCO	JGI	2011-12-04	v6.0	8/30/10
Selaginella moellendorffii		SELML	UniProtKB canonical	2013-05-07		v1.0 (March 2007)
Setaria italica		SETIT	JGI	2011-12-04	v6.0	8/30/10
Solanum lycopersicum	Tomato	SOLLC	UniProtKB canonical	2013-05-07
Solanum tuberosum	Potato	SOLTU	UniProtKB canonical	2013-05-07
Sorghum bicolor		SORBI	JGI	2008-04-21	1.0	v1.0 (March 2007)
Thellungiella halophila		THEHA	JGI	2013-05-07
Vitis vinifera		VITVI	UniProtKB canonical	2013-05-07		(06-Sep-2007)
Zea mays		MAIZE	JGI	2011-12-04	v6.0	8/26/10
Chlorophyta (green algae)
Asterochloris sp. Cgr/DA1pho		ASCXX	JGI	2013-05-07
Chlamydomonas reinhardtii		CHLRE	UniProtKB ref canonical	2013-05-07
Chlorella variabilis/Chlorella sp. NC64A		CHLVA	UniProtKB canonical	2013-05-07
Coccomyxa subellipsoidea C-169		CSUXX	JGI	2010-12-02	2	2.0 (December 18, 2009)
Micromonas pusilla CCMP1545		MICPC	UniProtKB canonical	2013-05-07
Micromonas strain RCC299		MICSR	UniProtKB canonical	2013-05-07
Ostreococcus lucimarinus		OSTLU	UniProtKB canonical	2013-05-07
Ostreococcus sp. RCC809		ORCXX	JGI	2008-08-14	1	v.1.0 (August 2008)
Ostreococcus tauri		OSTTA	UniProtKB canonical	2013-05-07
Volvox carteri f. nagariensis		VOLCA	UniProtKB canonical	2013-05-07
Rhodophyta (red algae)
Cyanidioschyzon merolae		CYAME	National Institute of Genetics, Japan	2008-01-08	(17-Sep-2005)
Hacrobia
Emiliania huxleyi CCMP1516		EMIHU	JGI	2008-04-29	V 1.0	v.1.0 (3 November 2006)
Guillardia theta (CCMP2712)		GUITH	JGI	2013-05-07
Glaucophyta
Cyanophora paradoxa		CYAPA	Rutgers University/Genome Project Solutions	2014-07-07
Alveolata
Babesia bovis		BABBO	UniProtKB ref canonical	2013-06-25
Cryptosporidium hominis TU502		CRYHO	UniProtKB ref canonical	2013-05-07
Cryptosporidium parvum (strain Iowa II)		CRYPI	UniProtKB canonical	2013-05-07
Paramecium tetraurelia		PARTE	UniProtKB ref canonical	2013-05-07
Plasmodium chabaudi AS		PLACH	UniProtKB ref canonical	2013-05-07
Plasmodium falciparum 3D7		PLAF7	UniProtKB ref canonical	2013-05-07
Plasmodium vivax Salvador 1		PLAVS	UniProtKB ref canonical	2013-05-07
Plasmodium yoelii yoelii		PLAYO	UniProtKB ref canonical	2013-05-07
Tetrahymena thermophila (strain SB210)		TETTS	UniProtKB ref canonical	2013-05-07
Theileria annulata Ankara C9		THEAN	UniProtKB ref canonical	2013-05-07
Theileria parva		THEPA	UniProtKB ref canonical	2013-05-07
Toxoplasma gondii		TOXGO	UniProtKB ref canonical	2013-05-07
Stramenopiles
Aplanochytrium kerguelense PBS07		AKEXX	JGI	2013-05-07
Aurantiochytrium limacinum		ALIXX	JGI	2013-05-07
Aureococcus anophagefferens		AURAN	JGI	2007-01-10	1	v.1.0 (June 2007)
Blastocystis hominis		BLAHO	UniProtKB canonical	2013-10-17
Ectocarpus siliculosus		ECTSI	UniProtKB canonical	2013-10-17
Fragilariopsis cylindrus		FCYXX	JGI	2009-11-27	1	(September 30 2009)
Hyaloperonospora arabidopsidis (strain Emoy2)		HYAAE	UniProtKB canonical	2013-10-17
Phaeodactylum tricornutum		PHATR	JGI	2007-07-12	2	v.2.0 (August 2006)
Phytophthora capsici		PHYCP	JGI	2008-11-18	v1.0	1.0 (26 June 2008)
Phytophthora infestans		PHYIN	BROAD	2008-01-14	1
Phytophthora ramorum		PHYRM	UniProtKB ref canonical	2013-05-07
Phytophthora sojae		PHYSO	JGI	2007-02-10	1.1	v1.0 (April 2004)
Pythium ultimum		PYTUL	UniProtKB canonical	2013-10-17
Schizochytrium aggregatum ATCC 28209		SAGXX	JGI	2013-05-07
Thalassiosira oceanica		THAOC	UniProtKB canonical	2013-10-17
Thalassiosira pseudonana		THAPS	UniProtKB ref canonical	2013-05-07
Rhizaria
Bigelowiella natans (CCMP2755)		BIGNA	JGI	2013-05-07	1
Reticulomyxa filosa		RETFI	UniProtKB canonical	2014-07-07
Apusozoa
Thecamonas trahens		TTRXX	Origins of Multicellularity Sequencing Project, Broad Institute of Harvard and MIT: http://www.broadinstitute.org	2010-12-02
Excavata
Bodo saltans		BODSA	Sanger	2013-10-21		5/11/12
Giardia intestinalis (strain ATCC 50803 / WB clone C6)		GIAIC	UniProtKB ref canonical	2013-05-07
Leishmania braziliensis		LEIBR	UniProtKB ref canonical	2013-10-17
Leishmania infantum		LEIIN	UniProtKB ref canonical	2013-10-17
Leishmania major		LEIMA	UniProtKB ref canonical	2013-05-07
Naegleria gruberi		NAEGR	JGI	2007-07-12	1	v.1.0 (August 2006)
Trichomonas vaginalis		TRIVA	UniProtKB ref canonical	2013-05-07
Trypanosoma brucei brucei (strain 927/4 GUTat10.1)		TRYB2	UniProtKB ref canonical	2013-05-07
Archaea
Archaeoglobus fulgidus (strain ATCC 49558)		ARCFU	UniProtKB ref canonical	2013-10-17
Aeropyrum pernix K1		AERPE	Biotechnology Center	2007-11-21	(12/7/2006)
Caldivirga maquilingensis IC-167		CALMQ	JGI	2008-01-08	(12/10/2007)
Candidatus Methanoregula boonei 6A8		METB6	JGI	2008-06-16	(7/31/2007)
Haloarcula marismortui ATCC 43049		HALMA	UMBI/COMB	2007-11-26	(12/7/2006)
Halobacterium salinarum R1		HALS3	Max Planck Institut	2008-06-16	(3/14/2008)
Halobacterium sp. NRC-1		HALSP	University of Massachusetts-Amherst, University of Washington and Institute for Systems Biology	2007-11-22	(10/17/2007)
Haloquadratum walsbyi DSM 16790		HALWD	Max Planck Institute	2007-12-30	(12/7/2007)
Hyperthermus butylicus DSM 5456		HYPBU	Univ. Copenhagen	2008-01-08	(12/13/2007)
Ignicoccus hospitalis KIN4/I Kin4/I		IGNH4	JGI	2008-01-08	(9/8/2007)
Korarchaeum cryptofilum (strain OPF8)		KORCO	UniProtKB ref canonical	2013-05-07
Metallosphaera sedula DSM 5348		METS5	JGI	2008-01-08	(12/10/2007)
Methanobacterium thermoautotrophicum delta H		METTH	Genome Therapeutics/Ohio State University	2007-11-21	(12/6/2006)
Methanobrevibacter smithii ATCC 35061		METS3	Washington University Center for Genome Sciences	2008-01-08	(12/13/2007)
Methanococcoides burtonii DSM 6242		METBU	Joint Genome Institute|UMBI	2007-11-26	(12/6/2006)
Methanococcus aeolicus Nankai-3		META3	JGI	2008-01-08	(2/13/2007)
Methanococcus jannaschii DSM2661		METJA	TIGR & UIUC	2007-11-09	(2/16/2007)
Methanococcus maripaludis S2		METMP	Univ of Washington-Seattle	2007-11-22	(12/6/2006)
Methanococcus vannielii SB		METVS	JGI	2008-01-08	(12/12/2007)
Methanocorpusculum labreanum Z		METLZ	JGI	2008-01-08	(12/12/2007)
Methanoculleus marisnigri JR1		METMJ	JGI	2008-01-08	(12/10/2007)
Methanopyrus kandleri AV19		METKA	Fidelity Systems, Inc.	2007-11-22	(12/6/2006)
Methanosaeta thermophila PT		METTP	JGI	2008-01-08	(12/6/2007)
Methanosarcina acetivorans C2A		METAC	Whitehead Inst/Univ of Illinois at Urbana-Champaign	2007-11-26	(4/18/2006)
Methanosarcina barkeri fusaro		METBF	Joint Genome Institute|Univ of Maryland	2007-12-30	(12/4/2007)
Methanosarcina mazei Goe1		METMA	Goettingen Genomics Laboratory /Integrated Genomics Inc.	2007-11-21	(1/20/2006)
Methanosphaera stadtmanae DSM 3091		METST	Goettingen Genomics Laboratory|Max-Planck-Institute, Marburg	2007-11-22	(12/6/2006)
Methanospirillum hungatei JF-1		METHU	JGI	2007-11-21	(12/6/2006 )
Nanoarchaeum equitans Kin4-M		NANEQ	Diversa	2007-11-21	(5/13/2005)
Natronomonas pharaonis sp		NATPH	Max-Planck-Institute	2007-11-21	(12/6/2006)
Nitrosopumilus maritimus SCM1		NITMS	JGI	2008-01-08	(12/4/2007)
Picrophilus torridus DSM 9790		PICTO	University of Goettingen/TU Hamburg-Harburg/Georg-August-Univ Goettingen	2007-11-21	(1/20/2006)
Pyrobaculum aerophilum IM2		PYRAE	Caltech/UCLA	2007-11-26	(5/11/2005)
Pyrobaculum arsenaticum DSM 13514		PYRAR	JGI	2008-01-14	(12/12/2007)
Pyrobaculum calidifontis JCM 11548		PYRCJ	JGI	2008-06-16	(12/12/2007)
Pyrobaculum islandicum DSM 4184		PYRIL	JGI	2008-06-16	(12/10/2007)
Pyrococcus abyssi GE5		PYRAB	Genoscope	2007-11-26	(11/29/2006)
Pyrococcus furiosus DSM 3638		PYRFU	Univ of Utah/Univ of Maryland	2007-09-12	(1/27/2007)
Pyrococcus horikoshii shinkaj OT3		PYRHO	MITI & Univ of Tokyo	2007-11-26	(6/6/2007)
Staphylothermus marinus F1		STAMF	JGI	2008-01-08	(12/10/2007)
Sulfolobus acidocaldarius DSM 639		SULAC	Epidauros Biotechnologie AG|Univ of Copenhagen	2007-11-26	(12/6/2006)
Sulfolobus solfataricus (strain ATCC 35092 / DSM 1617 / JCM 11322 / P2)		SULSO	UniProtKB ref canonical	2013-10-17
Sulfolobus tokodaii strain 7		SULTO	Biotechnology Center	2007-11-26	(6/19/2007)
Thermococcus kodakaraensis (strain ATCC BAA-918 / JCM 12380 / KOD1) (Pyrococcus kodakaraensis (strain KOD1))		THEKO	UniProtKB ref canonical	2013-05-07
Thermococcus onnurineus NA1		THEON	UniProtKB canonical	2013-05-07
Thermofilum pendens Hrk 5		THEPD	JGI	2008-01-08	(12/10/2007)
Thermoplasma acidophilum DSM 1728		THEAC	Max Planck Institute for Biochemistry	2007-11-26	(6/7/2007)
Thermoplasma volcanium GSS1		THEVO	AIST	2007-11-21	(12/6/2006)
Thermoproteus neutrophilus V24Sta		THENV	JGI	2008-06-16	(3/29/2008)
Bacteria
Anabaena variabilis (strain ATCC 29413 / PCC 7937)		ANAVT	UniProtKB canonical	2013-10-17
Acaryochloris marina (strain MBIC 11017)		ACAM1	UniProtKB canonical	2013-10-17
Acidiphilium cryptum JF-5		ACICY	JGI	2008-01-14	(12/6/2007)
Acidithiobacillus ferrooxidans		ACIFE	Integrated Genomics Inc	2008-01-03	(2/16/2007)
Agrobacterium tumefaciens C58 Cereon		AGRT5	Cereon Genomics/University of Richmond	2008-01-08	(11/10/2007)
Akkermansia muciniphila ATCC BAA-835		AKKM8	JGI	2008-07-29	(7/27/2008)
Alkalilimnicola ehrlichei MLHE-1 MLHE		ALHEH	JGI	2008-01-08	(12/2/2007)
Anaeromyxobacter dehalogenans 2CP-C		ANADE	JGI	2007-12-11	(9/21/2007)
Aquifex aeolicus (strain VF5)		AQUAE	UniProtKB ref canonical	2013-10-17
Bacillus anthracis Ames		BACAN	TIGR	2007-12-30	(2/16/2007)
Bacillus halodurans C-125		BACHD	JAMSTEC	2008-04-22	(12/5/2007)
Bacillus subtilis (strain 168)		BACSU		2009-09-12	(11/10/2009)
Bacteroides fragilis YCH46		BACFR	Tokushima Univ/Kitasato Univ	2007-12-30	(12/7/2007)
Bacteroides thetaiotaomicron strain ATCC 29148		BACTN	UniProtKB ref canonical	2013-05-07
Bartonella henselae Houston-1		BARHE	University of Uppsala	2008-01-08	(12/7/2006)
Bifidobacterium longum (strain NCC 2705)		BIFLO	UniProtKB ref canonical	2013-05-07
Borrelia burgdorferi B31		BORBU	TIGR & Brookhaven Natl. Lab	2007-11-12	(2/16/2007)
Bradyrhizobium japonicum USDA 110		BRAJA	Kazusa DNA Research Institute	2007-12-30	(12/4/2007)
Campylobacter jejuni RM1221		CAMJE	TIGR	2007-11-13	(2/16/2007)
Carboxydothermus hydrogenoformans Z-2901		CARHZ	TIGR|COMB	2008-01-03	(2/16/2007)
Caulobacter crescentus CB15		CAUCR	TIGR	2007-11-12	(2/16/2007)
Chlamydia muridarum Nigg		CHLMU	TIGR	2008-04-22	(1/9/2006)
Chlamydia pneumoniae AR39		CHLPN	TIGR	2007-11-12	(2/16/2007)
Chlamydophila felis Fe/C-56		CHLFF	Yamaguchi Univ|Kitasato Univ	2007-11-12	(3/8/2007)
Chlorobaculum parvum NCIB 8327		CHLP8	JGI	2008-07-17	(7/1/2008)
Chlorobium chlorochromatii CaD3		CHLCH	Joint Genome Institute|Penn State Univ	2007-12-30	(12/12/2007)
Chlorobium phaeobacteroides BS1		CHLPB	JGI	2008-07-17	(6/10/2008)
Chlorobium tepidum TLS		CHLTE	TIGR	2007-11-12	(2/16/2007)
Chloroflexus aurantiacus J-10-fl		CHLAU	JGI	2008-01-08	(12/26/2007)
Chloroherpeton thalassium ATCC 35110		CHLTA	JGI	2008-07-01	(7/1/2008)
Chromohalobacter salexigens DSM 3043		CHRSD	Joint Genome Institute|Purdue Univ	2008-01-01	(12/6/2007)
Clostridium perfringens ATCC13124		CLOP1	TIGR	2007-11-13	(2/16/2007)
Corynebacterium jeikeium K411		CORJK	Bielefeld Univ	2007-11-12	(12/7/2006)
Cytophaga hutchinsonii ATCC 33406		CYTH3	JGI/Univ of Wisconsin Milwaukee	2007-11-12	(10/31/2007)
Dechloromonas aromatica RCB		DECAR	Joint Genome Institute|Southern Illinois Univ	2008-01-03	(12/1/2007)
Dehalococcoides ethenogenes 195		DEHE1	TIGR	2007-11-13	(2/16/2007)
Dehalococcoides sp. BAV1		DEHSB	JGI	2008-01-08	(12/4/2007)
Deinococcus geothermalis DSM 11300		DEIGD	Joint Genome Institute|Uniformed Services Univ of the Health Sciences	2007-12-30	(10/20/2007)
Deinococcus radiodurans R1		DEIRA	TIGR	2007-11-12	(2/16/2007)
Desulfitobacterium hafniense Y51		DESHA	RITE|Kyushu Univ	2007-12-30	(12/1/2007)
Desulfotalea psychrophila Lsv54		DESPS	e.gene Biotechnologie	2008-01-29	(12/4/2007)
Desulfovibrio desulfuricans G20		DESDE	JGI/U of Missouri	2007-11-12	(12/7/2006)
Escherichia coli (strain K12)		ECOLI	UniProtKB ref canonical	2013-10-17
Escherichia coli O157:H7		ECO57	UniProtKB canonical	2013-10-17
Eubacterium rectale ATCC 33656		EUBR3	UniProtKB canonical	2013-05-07
Fervidobacterium nodosum Rt17-B1		FERNB	JGI	2008-01-08	(8/2/2007)
Flavobacterium johnsoniae UW101 ATCC 17061		FLAJO	JGI	2008-01-08	(12/10/2007)
Francisella tularensis subsp. tularensis SCHU S4		FRATU	Uppsala Univ/WRAIR/MDS	2008-01-08	(1/27/2007)
Fusobacterium nucleatum subsp. nucleatumATCC 25586		FUSNU	Integrated Genomics Inc.	2007-11-15	(12/7/2006)
Geobacillus kaustophilus HTA426		GEOKA	JAMSTEC	2008-01-08	(12/4/2007)
Geobacter metallireducens		GEOME	JGI/University of Massachusetts, Amherst	2007-11-12	(3/9/2007)
Geobacter sulfurreducens PCA		GEOSL	TIGR / Univ of Massachusetts, Amherst		(12/4/2007)
Gloeobacter violaceus PCC 7421		GLOVI	Kazusa DNA Research Institute	2008-01-14	(12/4/2007)
Gramella forsetii KT0803		GRAFK	Max Planck Institute for Molecular Genetics	2008-01-08	12/12/2007()
Haemophilus influenzae KW20 Rd		HAEIN	TIGR	2008-01-08	(2/16/2007)
Halorhodospira halophila SL1		HALHL	JGI	2008-07-17	(12/6/2007)
Helicobacter pylori HPAG1		HELPH	Wash U GSC	2007-11-09	(12/7/2006)
Herpetosiphon aurantiacus ATCC 23779		HERAU	JGI	2008-01-08	(11/29/2007)
Idiomarina loihiensis L2TR		IDILO	University of Hawaii	2008-01-08	(12/7/2006)
Kineococcus radiotolerans SRS30216		KINRD	JGI	2008-07-29	7/22/2008
Kocuria rhizophila DC2201		KOCRD	National Institute of Technology and Evaluation	2008-07-29	7/29/2008
Koribacter versatilis (strain Ellin345)		KORVE	JGI	2008-01-14	(12/4/2007)
Lactobacillus acidophilus NCFM		LACAC	UniProtKB canonical	2013-05-07	(11/8/2007)
Lactococcus lactis subsp. Lactis		LACLA	INRA	2008-04-22	(12/5/2007)
Legionella pneumophila Paris		LEGPN	Institut Pasteur	2008-01-08	(12/7/2007)
Leptospira interrogans serovar Copenhageni str. Fiocruz L1-130		LEPIC	Sao Paulo state (Brazil) Consortium	2008-07-17	(12/4/2007)
Listeria monocytogenes 4b F2365		LISMO	TIGR	2008-01-08	(2/16/2007)
Mesoplasma florum L1		MESFL	Broad	2007-11-15	(6/20/2005)
Methylacidiphilum infernorum V4		METI4	University of Hawaii	2008-07-15	(7/10/2008)
Microcystis aeruginosa NIES-843		MICAN	Kazusa DNA Research Institute	2008-07-17	(3/18/2008)
Mycobacterium leprae TN		MYCLE	SANGER	2008-04-22	(1/26/2008)
Mycobacterium tuberculosis CDC1551		MYCTU	TIGR	2007-11-12	(2/16/2007)
Mycoplasma genitalium G-37		MYCGE	TIGR	2008-01-08	(2/16/2007)
Mycoplasma pneumoniae M129		MYCPN	Univ. of Heidelberg	2007-11-15	(1/20/2006)
Myxococcus xanthus DK 1622		MYXXA	TIGR|Monsanto	2008-01-08	(12/4/2007)
Neisseria meningitidis Z2491		NEIME	Sanger Centre	2008-01-08	(1/6/2007)
Nitratiruptor sp. SB155-2		NITSB	Japan Agency for Marine-Earth Science and Technology	2008-01-08	(7/26/2007)
Nitrosococcus oceani ATCC 19707		NITOC	JGI	2008-01-08	(12/10/2007)
Nitrosomonas europaea ATCC 19718		NITEU	JGI	2007-12-30	(12/4/2007)
Nitrosospira multiformis ATCC 25196		NITMU	JGI/Oregon State Univ	2007-11-13	(12/6/2006)
Nostoc punctiforme (strain ATCC 29133 / PCC 73102		NOSP7	UniProtKB canonical	2013-10-17
Nostoc sp. (strain ATCC 29411 / PCC 7524)		NOSS7	UniProtKB canonical	2013-10-17	(11/30/2006)
Pasteurella multocida PM70		PASMU	University of Minnesota	2008-01-08	(5/18/2005)
Pelagibacter ubique HTCC1062		PELUB	Oregon State U/Diversa/COMB	2007-11-11	(4/18/2006)
Pelodictyon luteolum DSM 273		PELLU	JGI	2007-12-30	(12/10/2007)
Photobacterium profundum SS9		PHOPR	UniProtKB canonical	2013-05-07
Photorhabdus luminescens TTO1		PHOLU	Institut Pasteur	2007-11-18	(12/6/2006)
Porphyromonas gingivalis W83		PORGI	TIGR & Forsyth Dental Center	2007-12-30	(2/16/2007)
Prochlorococcus marinus marinus CCMP1375		PROMM	CNRS	2008-07-17	(12/2/2007)
Prochlorococcus marinus pastoris CCMP1986		PROMP	JGI	2008-07-17	(11/30/2007)
Prochlorococcus marinus str. AS9601		PROMA	Gordon and Betty Moore Foundation Marine Microbiology Initiative	2008-01-14	(12/1/2007)
Prosthecochloris aestuarii DSM 271		PROAE	JGI	2008-07-29	(7/23/2008)
Prosthecochloris vibrioformis DSM 265		PROVI	JGI	2008-07-17	(12/6/2007)
Pseudomonas aeruginosa PAO1		PSEAE	University of Washington Genome Center & PathoGenesis Corporation	2007-12-30	(12/4/2007)
Pseudomonas fluorescens Pf-5		PSEF5	TIGR	2007-12-30	(2/16/2007)
Pseudomonas fluorescens PfO-1		PSEPF	Joint Genome Institute|Tufts Univ	2007-12-30	(12/3/2007)
Ralstonia metallidurans CH34		RALME	DOE Joint Genome Institute	2008-01-08	(12/4/2007)
Rhizobium etli CFN 42		RHIEC	Univ Nacional Autonoma de Mexico	2008-01-08	(12/13/2007)
Rhodobacter sphaeroides ATCC 17029		RHOS1	JGI	2008-01-08	(12/13/2007)
Rhodopirellula baltica SH 1		RHOBA	Max-Plank-Institute	2008-01-08	(12/4/2007)
Rhodopseudomonas palustris TIE-1		RHOPT	JGI	2008-07-17	(6/24/2008)
Rhodospirillum rubrum ATCC 11170		RHORU	Joint Genome Institute|Univ of Wisconsin	2008-01-01	(12/6/2007)
Rickettsia typhi Wilmington		RICTY	Univ of Texas/BCM-HGSC	2007-11-12	(12/6/2006)
Roseobacter denitrificans OCh 114		ROSDO	Arizona State Univ|TGen	2007-11-21	(1/23/2007)
Rubrobacter xylanophilus DSM 9941		RUBXD	Joint Genome Institute|Louisiana State Univ	2007-12-30	(12/4/2007)
Salinibacter ruber DSM 13855		SALRD	TIGR	2007-11-12	(10/10/2006)
Salmonella typhimurium LT2 SGSC1412		SALTY	Washington University Consortium	2008-01-08	(12/1/2007)
Shewanella denitrificans OS217		SHEDO	Joint Genome Institute|PNNL	2008-01-08	(12/10/2007)
Shigella flexneri 2a 2457T		SHIFL	Univ of Wisconsin	2008-01-08	(9/14/2007)
Solibacter usitatus Ellin6076		SOLUS	JGI	2008-01-14	(12/4/2007)
Staphylococcus aureus RF122		STAAU	Univ of Minnesota	2007-11-09	(11/8/2007)
Streptococcus pneumoniae TIGR4		STRPN	TIGR	2007-11-21	(2/16/2007)
Streptococcus pyogenes MGAS8232		STRPY	Gottingen Genomics Laboratory	2008-01-08	(6/19/2007)
Streptomyces coelicolor A3(2)		STRCO	Sanger Institute John Innes Centre IGF	2007-12-30	(6/11/2007)
Sulfurovum sp. NBC37-1		SULNB	Japan Agency for Marine-Earth Science and Technology	2008-01-08	(7/26/2007)
Synechococcus elongatus PCC 6301		SYNEL	Nagoya University	2007-11-12	(1/4/2007)
Synechococcus sp. CC9311		SYNS3	TIGR	2007-11-12	(2/16/2007)
Synechocystis sp. (strain PCC 6803 / Kazusa)		SYNY3	UniProtKB ref canonical	2013-10-17
Syntrophus aciditrophicus SB		SYNAS	UCLA|Univ of Oklahoma|Integrated Genomics Inc	2008-01-08	(11/30/2007)
Thermoanaerobacter tengcongensis MB4(T)		THETN	Genomics Institute/The Institute of Microbiology, China	2008-01-08	(12/5/2007)
Thermobifida fusca YX		THEFY	Joint Genome Institute|Cornell Univ	2008-01-08	(6/27/2007)
Thermotoga lettingae TMO		THELT	JGI	2008-01-08	(11/20/2007)
Thermotoga maritima MSB8		THEMA	TIGR	2007-11-11	8 (2/16/2007)
Thermus thermophilus (strain HB8 / ATCC 27634)		THET8	UniProtKB ref canonical	2013-05-07
Thiobacillus denitrificans ATCC 25259		THIDE	JGI	2007-11-12	(12/6/2006)
Thiomicrospira crunogena XCL-2		THICR	Joint Genome Institute|Univ of South Florida	2008-01-08	(12/10/2007)
Treponema pallidum Nichols		TREPA	TIGR/University of Texas	2007-11-12	(2/16/2007)
Trichodesmium erythraeum IMS101		TRIER	JGI	2008-01-14	(12/4/2007)
Ureaplasma parvum ATCC 27815		UREPA	TIGR	2008-04-22	(3/26/2008)
Vibrio cholerae El Tor N16961		VIBCH	TIGR	2008-01-03	(2/16/2007)
Xanthomonas axonopodis pv. citri (strain 306)		XANAC	UniProtKB canonical	2013-05-07
Xylella fastidiosa Temecula1		XYLFT	UniProtKB canonical	2013-05-07
Yersinia pestis CO92		YERPE	JGI	2008-01-08	(10/23/2007)
		Codes are from UniProt, except those ending in "XX", which are specific to this work.
