# Supplementary material for: Phylogenomic analysis of glycogen branching and debranching enzymatic duo
Source: BMC Evol Biol. 2014 Aug 23;14:183. doi: 10.1186/s12862-014-0183-2 (PMC4236520; doi:10.1186/s12862-014-0183-2)
Supplement: Additional file 2: — CBM_48- and Alpha-amylase-containing branching and debranching enzymes. Protein identifiers (mostly from UniProt; for others, see legend for Additional file 4) for branching and debranching enzymes with CBM_48 and Alpha-amylase domains are listed (per-domain E-value cutoff: 10-3). For eukaryotic enzymes, taxonomic groups (such as Alveolata) are indicated. Simplified domain architecture overviews are given for each enzyme (“~” is used to indicate linkers between domains shorter than 11aa, whereas “----“stands for linkers longer than 10aa). Individual E-values for CBM_48 and Alpha-amylase domains are shown as well. [file s12862-014-0183-2-S2.xlsx]

## Sheet: CBM_48_CBM_48_Alpha-amylase_1e3
Protein ID	Code	Scientific Name	Taxonomic "Group"	Domain Architecture Overview (per domain E-value cutoff: 10-3)	CBM_48	Alpha-amylase	Length	# of Domains	Domains
tr|Q5CK96|Q5CK96_CRYHO	CRYHO	Cryptosporidium hominis TU502	Alveolata	CBM_48----Alpha-amylase----Alpha-amylase_C	6e-19	3.7e-15	1030	3	CBM_48 Alpha-amylase Alpha-amylase_C
tr|Q5CWY1|Q5CWY1_CRYPI	CRYPI	Cryptosporidium parvum (strain Iowa II)	Alveolata	CBM_48----Alpha-amylase----Alpha-amylase_C	6e-19	5.4e-15	1030	3	CBM_48 Alpha-amylase Alpha-amylase_C
tr|A0DXF8|A0DXF8_PARTE	PARTE	Paramecium tetraurelia	Alveolata	CBM_48----Alpha-amylase----Alpha-amylase_C	1e-14	2.4e-17	736	3	CBM_48 Alpha-amylase Alpha-amylase_C
tr|A0BDE9|A0BDE9_PARTE	PARTE	Paramecium tetraurelia	Alveolata	CBM_48----Alpha-amylase----Alpha-amylase_C	4.9e-13	1.1e-19	720	3	CBM_48 Alpha-amylase Alpha-amylase_C
tr|Q23TC5|Q23TC5_TETTS	TETTS	Tetrahymena thermophila (strain SB210)	Alveolata	CBM_48----hGDE_amylase~hDGE_amylase~Alpha-amylase----Alpha-amylase_C	1.7e-11	4.7e-11	686	5	CBM_48 hGDE_amylase hDGE_amylase Alpha-amylase Alpha-amylase_C
tr|Q229D4|Q229D4_TETTS	TETTS	Tetrahymena thermophila (strain SB210)	Alveolata	CBM_48----Alpha-amylase----Alpha-amylase_C	5.9e-12	2.3e-19	734	3	CBM_48 Alpha-amylase Alpha-amylase_C
tr|B6K9U3|B6K9U3_TOXGO	TOXGO	Toxoplasma gondii	Alveolata	CBM_48----Alpha-amylase~Alpha-amylase----Alpha-amylase_C	4.9e-22	2.4e-15	972	4	CBM_48 Alpha-amylase Alpha-amylase Alpha-amylase_C
tr|B9QKN1|B9QKN1_TOXGO	TOXGO	Toxoplasma gondii	Alveolata	CBM_48----Alpha-amylase----Glyco_transf_5~Glyco_transf_4~Glyco_trans_4_4~Glyco_transf_5~Glycos_transf_1~Glyco_trans_1_4----Alpha-amylase_C	2.5e-12	1.2e-06	1707	9	CBM_48 Alpha-amylase Glyco_transf_5 Glyco_transf_4 Glyco_trans_4_4 Glyco_transf_5 Glycos_transf_1 Glyco_trans_1_4 Alpha-amylase_C
sp|Q555Q9|GLGB_DICDI	DICDI	Dictyostelium discoideum	Amoebozoa	CBM_48----Alpha-amylase----Alpha-amylase_C	5e-15	7e-20	678	3	CBM_48 Alpha-amylase Alpha-amylase_C
tr|F4PGB7|F4PGB7_DICFS	DICFS	Dictyostelium fasciculatum (strain SH3)	Amoebozoa	CBM_48----Alpha-amylase----Alpha-amylase_C	7e-15	6.7e-19	678	3	CBM_48 Alpha-amylase Alpha-amylase_C
tr|F0ZWZ2|F0ZWZ2_DICPU	DICPU	Dictyostelium purpureum QSDP1	Amoebozoa	CBM_48----Alpha-amylase----Alpha-amylase_C	4.7e-14	9.2e-19	683	3	CBM_48 Alpha-amylase Alpha-amylase_C
tr|B0EFB9|B0EFB9_ENTDS	ENTDS	Entamoeba dispar (strain ATCC PRA-260 / SAW760)	Amoebozoa	CBM_48----Alpha-amylase----Alpha-amylase_C	6.1e-06	9.2e-19	680	3	CBM_48 Alpha-amylase Alpha-amylase_C
tr|B1N4C6|B1N4C6_ENTHI	ENTHI	Entamoeba histolytica	Amoebozoa	CBM_48----Alpha-amylase----Alpha-amylase_C	2e-06	9.9e-17	574	3	CBM_48 Alpha-amylase Alpha-amylase_C
tr|C4M384|C4M384_ENTHI	ENTHI	Entamoeba histolytica	Amoebozoa	CBM_48----Alpha-amylase----Alpha-amylase_C	2.5e-06	1.4e-18	680	3	CBM_48 Alpha-amylase Alpha-amylase_C
tr|D3BPV1|D3BPV1_POLPA	POLPA	Polysphondylium pallidum	Amoebozoa	CBM_48----Alpha-amylase----Alpha-amylase_C	4.1e-14	2.9e-16	679	3	CBM_48 Alpha-amylase Alpha-amylase_C
tr|F4WP93|F4WP93_ACREC	ACREC	Acromyrmex echinatior	Animals	CBM_48----Alpha-amylase----Alpha-amylase_C	1.2e-14	6.6e-15	697	3	CBM_48 Alpha-amylase Alpha-amylase_C
adi_v1.13972	ACRDI	Acropora digitifera	Animals	CBM_48----Alpha-amylase----Alpha-amylase_C	1.1e-14	1.2e-16	648	3	CBM_48 Alpha-amylase Alpha-amylase_C
tr|Q16SE5|Q16SE5_AEDAE	AEDAE	Aedes aegypti	Animals	CBM_48----Alpha-amylase----Alpha-amylase_C	1.1e-11	4.5e-14	684	3	CBM_48 Alpha-amylase Alpha-amylase_C
tr|I1FQH3|I1FQH3_AMPQE	AMPQE	Amphimedon queenslandica	Animals	CBM_48----Alpha-amylase----Alpha-amylase_C	6.1e-07	6.6e-12	681	3	CBM_48 Alpha-amylase Alpha-amylase_C
tr|Q7QDU9|Q7QDU9_ANOGA	ANOGA	Anopheles gambiae	Animals	CBM_48----Alpha-amylase----Alpha-amylase_C	1.8e-12	5.2e-16	682	3	CBM_48 Alpha-amylase Alpha-amylase_C
tr|H9IE03|H9IE03_ATTCE	ATTCE	Atta cephalotes	Animals	CBM_48----Alpha-amylase----Alpha-amylase_C	1.5e-14	1.1e-10	715	3	CBM_48 Alpha-amylase Alpha-amylase_C
tr|H9JD54|H9JD54_BOMMO	BOMMO	Bombyx mori	Animals	CBM_48----Alpha-amylase----Alpha-amylase_C	1.6e-10	1.2e-12	656	3	CBM_48 Alpha-amylase Alpha-amylase_C
tr|C3Z5S9|C3Z5S9_BRAFL	BRAFL	Branchiostoma floridae	Animals	CBM_48----Alpha-amylase----Alpha-amylase_C	1.3e-12	1.6e-15	669	3	CBM_48 Alpha-amylase Alpha-amylase_C
tr|A8NHQ1|A8NHQ1_BRUMA	BRUMA	Brugia malayi	Animals	CBM_48----Alpha-amylase----Alpha-amylase_C	7.5e-13	7.3e-13	648	3	CBM_48 Alpha-amylase Alpha-amylase_C
tr|G0MED6|G0MED6_CAEBE	CAEBE	Caenorhabditis brenneri	Animals	CBM_48----Alpha-amylase----Alpha-amylase_C	1e-14	2.3e-15	681	3	CBM_48 Alpha-amylase Alpha-amylase_C
tr|A8XST6|A8XST6_CAEBR	CAEBR	Caenorhabditis briggsae	Animals	CBM_48----Alpha-amylase----Alpha-amylase_C	6.5e-14	2.4e-14	681	3	CBM_48 Alpha-amylase Alpha-amylase_C
tr|Q22137|Q22137_CAEEL	CAEEL	Caenorhabditis elegans	Animals	CBM_48----Alpha-amylase----Alpha-amylase_C	1.4e-13	5.8e-16	681	3	CBM_48 Alpha-amylase Alpha-amylase_C
tr|H2VWG3|H2VWG3_CAEJA	CAEJA	Caenorhabditis japonica	Animals	CBM_48----Alpha-amylase	3.1e-05	2.4e-13	209	2	CBM_48 Alpha-amylase
tr|E3MCU5|E3MCU5_CAERE	CAERE	Caenorhabditis remanei	Animals	CBM_48----Alpha-amylase----Alpha-amylase_C	2.5e-14	9.9e-16	681	3	CBM_48 Alpha-amylase Alpha-amylase_C
tr|E2ADT4|E2ADT4_CAMFO	CAMFO	Camponotus floridanus	Animals	CBM_48----Alpha-amylase----Alpha-amylase_C	3.8e-14	1.1e-14	693	3	CBM_48 Alpha-amylase Alpha-amylase_C
jgi|Capca1|228125|estExt_fgenesh1_pg.C_290008	CAPTE	Capitella teleta	Animals	CBM_48----Alpha-amylase----Alpha-amylase_C	6.2e-11	4.3e-18	686	3	CBM_48 Alpha-amylase Alpha-amylase_C
tr|H2XY11|H2XY11_CIOIN	CIOIN	Ciona intestinalis	Animals	CBM_48----Alpha-amylase----Alpha-amylase_C	7.7e-05	1.7e-13	672	3	CBM_48 Alpha-amylase Alpha-amylase_C
tr|H2Y0Q1|H2Y0Q1_CIOIN	CIOIN	Ciona intestinalis	Animals	CBM_48----Alpha-amylase----Alpha-amylase_C	2.6e-07	3.5e-14	693	3	CBM_48 Alpha-amylase Alpha-amylase_C
tr|F6U2J1|F6U2J1_CIOIN	CIOIN	Ciona intestinalis	Animals	CBM_48----Alpha-amylase----Alpha-amylase_C	1.6e-08	2.5e-11	679	3	CBM_48 Alpha-amylase Alpha-amylase_C
tr|F6WLH1|F6WLH1_CIOIN	CIOIN	Ciona intestinalis	Animals	CBM_48----Alpha-amylase----Alpha-amylase_C	3e-08	1.6e-11	644	3	CBM_48 Alpha-amylase Alpha-amylase_C
tr|H2Z9R6|H2Z9R6_CIOSA	CIOSA	Ciona savignyi	Animals	CBM_48----Alpha-amylase----Alpha-amylase_C	2.9e-06	9.7e-15	689	3	CBM_48 Alpha-amylase Alpha-amylase_C
tr|H2Z7D2|H2Z7D2_CIOSA	CIOSA	Ciona savignyi	Animals	CBM_48----Alpha-amylase----Alpha-amylase_C	8.7e-08	4.6e-13	683	3	CBM_48 Alpha-amylase Alpha-amylase_C
tr|H2YEB0|H2YEB0_CIOSA	CIOSA	Ciona savignyi	Animals	CBM_48----Alpha-amylase----Alpha-amylase_C	4.8e-08	9.5e-12	637	3	CBM_48 Alpha-amylase Alpha-amylase_C
tr|H2YVM9|H2YVM9_CIOSA	CIOSA	Ciona savignyi	Animals	CBM_48----Alpha-amylase----Alpha-amylase_C	1.8e-07	2.6e-12	699	3	CBM_48 Alpha-amylase Alpha-amylase_C
tr|H2ZHZ9|H2ZHZ9_CIOSA	CIOSA	Ciona savignyi	Animals	CBM_48----Alpha-amylase----Alpha-amylase_C	2.5e-07	1.1e-12	685	3	CBM_48 Alpha-amylase Alpha-amylase_C
tr|H2YVN6|H2YVN6_CIOSA	CIOSA	Ciona savignyi	Animals	CBM_48----Alpha-amylase----Alpha-amylase_C	2.9e-08	3.3e-12	661	3	CBM_48 Alpha-amylase Alpha-amylase_C
tr|G7Y5U3|G7Y5U3_CLOSI	CLOSI	Clonorchis sinensis	Animals	CBM_48----Alpha-amylase----Alpha-amylase_C	1.8e-10	3.9e-16	653	3	CBM_48 Alpha-amylase Alpha-amylase_C
tr|G7YYF7|G7YYF7_CLOSI	CLOSI	Clonorchis sinensis	Animals	CBM_48----Alpha-amylase	2.4e-21	3.9e-16	445	2	CBM_48 Alpha-amylase
tr|K1QYM7|K1QYM7_CRAGI	CRAGI	Crassostrea gigas	Animals	CBM_48----Alpha-amylase----Alpha-amylase_C	4.4e-14	7.5e-17	680	3	CBM_48 Alpha-amylase Alpha-amylase_C
CpipJ_CPIJ006166-PA	CULPI	Culex pipiens	Animals	CBM_48----Alpha-amylase----Alpha-amylase_C	7.5e-12	3.4e-16	689	3	CBM_48 Alpha-amylase Alpha-amylase_C
tr|G6DQI9|G6DQI9_DANPL	DANPL	Danaus plexippus	Animals	CBM_48----Alpha-amylase----Alpha-amylase_C	1.4e-09	1.4e-17	678	3	CBM_48 Alpha-amylase Alpha-amylase_C
tr|H0WF64|H0WF64_DANRE	DANRE	Danio rerio	Animals	CBM_48----Alpha-amylase----Alpha-amylase_C	1.3e-14	7.9e-18	630	3	CBM_48 Alpha-amylase Alpha-amylase_C
tr|F8W5I0|F8W5I0_DANRE	DANRE	Danio rerio	Animals	CBM_48----Alpha-amylase----Alpha-amylase_C	4.3e-09	1.3e-18	688	3	CBM_48 Alpha-amylase Alpha-amylase_C
tr|E9HPX0|E9HPX0_DAPPU	DAPPU	Daphnia pulex	Animals	CBM_48----Alpha-amylase----Alpha-amylase_C	9.4e-14	1.7e-15	696	3	CBM_48 Alpha-amylase Alpha-amylase_C
tr|B3MDS5|B3MDS5_DROAN	DROAN	Drosophila ananassae	Animals	CBM_48----Alpha-amylase----Alpha-amylase_C	1.4e-13	5.5e-13	690	3	CBM_48 Alpha-amylase Alpha-amylase_C
tr|B3NRQ8|B3NRQ8_DROER	DROER	Drosophila erecta	Animals	CBM_48----Alpha-amylase----Alpha-amylase_C	5.5e-14	1.1e-12	685	3	CBM_48 Alpha-amylase Alpha-amylase_C
tr|B4K0F8|B4K0F8_DROGR	DROGR	Drosophila grimshawi	Animals	CBM_48----Alpha-amylase----Alpha-amylase_C	5.7e-12	1.6e-13	690	3	CBM_48 Alpha-amylase Alpha-amylase_C
tr|A1Z992|A1Z992_DROME	DROME	Drosophila melanogaster	Animals	CBM_48----Alpha-amylase----Alpha-amylase_C	9.6e-14	1.3e-12	685	3	CBM_48 Alpha-amylase Alpha-amylase_C
tr|B4KUD8|B4KUD8_DROMO	DROMO	Drosophila mojavensis	Animals	CBM_48----Alpha-amylase----Alpha-amylase_C	1.7e-13	2.3e-13	690	3	CBM_48 Alpha-amylase Alpha-amylase_C
tr|B4GI95|B4GI95_DROPE	DROPE	Drosophila persimilis	Animals	CBM_48----Alpha-amylase----Alpha-amylase_C	2.8e-13	2.6e-10	745	3	CBM_48 Alpha-amylase Alpha-amylase_C
tr|Q28Z54|Q28Z54_DROPS	DROPS	Drosophila pseudoobscura pseudoobscura	Animals	CBM_48----Alpha-amylase----Alpha-amylase_C	2.4e-13	8.3e-12	690	3	CBM_48 Alpha-amylase Alpha-amylase_C
tr|B4HQ12|B4HQ12_DROSE	DROSE	Drosophila sechellia	Animals	CBM_48----Alpha-amylase----Alpha-amylase_C	0.00023	1.4e-12	673	3	CBM_48 Alpha-amylase Alpha-amylase_C
tr|B4QDY6|B4QDY6_DROSI	DROSI	Drosophila simulans	Animals	CBM_48----Alpha-amylase----Alpha-amylase_C	9.6e-14	1.7e-12	685	3	CBM_48 Alpha-amylase Alpha-amylase_C
tr|B4LIY1|B4LIY1_DROVI	DROVI	Drosophila virilis	Animals	CBM_48----Alpha-amylase----Alpha-amylase_C	8.5e-13	8.2e-12	690	3	CBM_48 Alpha-amylase Alpha-amylase_C
tr|B4MQN4|B4MQN4_DROWI	DROWI	Drosophila willistoni	Animals	CBM_48----Alpha-amylase----Alpha-amylase_C	5.7e-13	3.6e-12	692	3	CBM_48 Alpha-amylase Alpha-amylase_C
tr|B4P4U3|B4P4U3_DROYA	DROYA	Drosophila yakuba	Animals	CBM_48----Alpha-amylase----Alpha-amylase_C	1.8e-13	9.8e-13	685	3	CBM_48 Alpha-amylase Alpha-amylase_C
EmuJ_000239850.1..pep|glucan	ECHMU	Echinococcus multilocularis	Animals	CBM_48----Alpha-amylase----Alpha-amylase_C	2.4e-15	3.3e-17	686	3	CBM_48 Alpha-amylase Alpha-amylase_C
ENSGMOP00000002343	GADMO	Gadus morhua	Animals	CBM_48----Alpha-amylase----Alpha-amylase_C	2.9e-14	5.8e-18	680	3	CBM_48 Alpha-amylase Alpha-amylase_C
tr|E1C303|E1C303_CHICK	CHICK	Gallus gallus	Animals	CBM_48----Alpha-amylase	6.2e-15	7e-19	588	2	CBM_48 Alpha-amylase
tr|G3PDK4|G3PDK4_GASAC	GASAC	Gasterosteus aculeatus	Animals	CBM_48----Alpha-amylase----Alpha-amylase_C	8.2e-13	1.2e-17	702	3	CBM_48 Alpha-amylase Alpha-amylase_C
tr|G3PDK8|G3PDK8_GASAC	GASAC	Gasterosteus aculeatus	Animals	CBM_48----Alpha-amylase----Alpha-amylase_C	7.7e-13	1.1e-17	680	3	CBM_48 Alpha-amylase Alpha-amylase_C
tr|T1EFP2|T1EFP2_HELRO	HELRO	Helobdella robusta	Animals	CBM_48----Alpha-amylase----Alpha-amylase_C	8.4e-07	1.9e-16	706	3	CBM_48 Alpha-amylase Alpha-amylase_C
Hma2.227778	HYDVU	Hydra vulgaris/Hydra magnipapillata	Animals	CBM_48----Alpha-amylase----Alpha-amylase_C	1.7e-13	2.7e-17	582	3	CBM_48 Alpha-amylase Alpha-amylase_C
tr|B7PDB8|B7PDB8_IXOSC	IXOSC	Ixodes scapularis	Animals	CBM_48----Alpha-amylase----Alpha-amylase_C	3.9e-10	1e-13	603	3	CBM_48 Alpha-amylase Alpha-amylase_C
tr|H3AP55|H3AP55_LATCH	LATCH	Latimeria chalumnae	Animals	CBM_48----Alpha-amylase----Alpha-amylase_C	1.4e-10	9.1e-18	686	3	CBM_48 Alpha-amylase Alpha-amylase_C
jgi|Lotgi1|195979|estExt_Genewise1.C_sca_710172	LOTGI	Lottia gigantea	Animals	CBM_48----Alpha-amylase----Alpha-amylase_C	1e-08	3.4e-17	689	3	CBM_48 Alpha-amylase Alpha-amylase_C
tr|G1NNI0|G1NNI0_MELGA	MELGA	Meleagris gallopavo	Animals	CBM_48----Alpha-amylase	2.5e-15	8.4e-16	326	2	CBM_48 Alpha-amylase
ML036110a	MNELE	Mnemiopsis leidyi	Animals	CBM_48----Alpha-amylase----Alpha-amylase_C	3e-10	1.5e-16	675	3	CBM_48 Alpha-amylase Alpha-amylase_C
tr|K7IXR6|K7IXR6_NASVI	NASVI	Nasonia vitripennis	Animals	CBM_48----Alpha-amylase----Alpha-amylase_C	3.5e-15	2.1e-14	694	3	CBM_48 Alpha-amylase Alpha-amylase_C
tr|A7S1S6|A7S1S6_NEMVE	NEMVE	Nematostella vectensis	Animals	CBM_48----Alpha-amylase----Alpha-amylase_C	7.9e-15	2.3e-13	686	3	CBM_48 Alpha-amylase Alpha-amylase_C
tr|E4XB97|E4XB97_OIKDI	OIKDI	Oikopleura dioica	Animals	CBM_48----Alpha-amylase----Alpha-amylase_C	5.1e-06	3.5e-16	686	3	CBM_48 Alpha-amylase Alpha-amylase_C
tr|I3JE20|I3JE20_ORENI	ORENI	Oreochromis niloticus	Animals	CBM_48----Alpha-amylase----Alpha-amylase_C	1.1e-14	1.2e-17	686	3	CBM_48 Alpha-amylase Alpha-amylase_C
tr|H2LDN8|H2LDN8_ORYLA	ORYLA	Oryzias latipes	Animals	CBM_48----Alpha-amylase----Alpha-amylase_C	8.5e-15	1.3e-17	671	3	CBM_48 Alpha-amylase Alpha-amylase_C
tr|E0VAB3|E0VAB3_PEDHC	PEDHC	Pediculus humanus subsp. corporis	Animals	CBM_48----Alpha-amylase----Alpha-amylase_C	3.1e-11	4.9e-17	691	3	CBM_48 Alpha-amylase Alpha-amylase_C
tr|K7FSZ6|K7FSZ6_PELSI	PELSI	Pelodiscus sinensis	Animals	CBM_48----Alpha-amylase----Alpha-amylase_C	3.8e-15	1.5e-18	667	3	CBM_48 Alpha-amylase Alpha-amylase_C
tr|H3FBE1|H3FBE1_PRIPA	PRIPA	Pristionchus pacificus	Animals	CBM_48----Alpha-amylase----Alpha-amylase_C	6.5e-13	1.5e-12	668	3	CBM_48 Alpha-amylase Alpha-amylase_C
lcl|hmm.127054.p	SACKO	Saccoglossus kowalevskii	Animals	CBM_48----Alpha-amylase----Alpha-amylase_C	3.3e-13	7.8e-15	691	3	CBM_48 Alpha-amylase Alpha-amylase_C
tr|G4V966|G4V966_SCHMA	SCHMA	Schistosoma mansoni	Animals	CBM_48----Alpha-amylase----Alpha-amylase_C	1.7e-12	6.7e-17	684	3	CBM_48 Alpha-amylase Alpha-amylase_C
tr|T1JBA1|T1JBA1_STRMM	STRMM	Strigamia maritima	Animals	CBM_48----Alpha-amylase----Alpha-amylase_C	2.5e-12	8.6e-12	688	3	CBM_48 Alpha-amylase Alpha-amylase_C
tr|H3JNB1|H3JNB1_STRPU	STRPU	Strongylocentrotus purpuratus	Animals	CBM_48----Alpha-amylase----Alpha-amylase_C	3.1e-12	1.4e-06	651	3	CBM_48 Alpha-amylase Alpha-amylase_C
tr|H0ZTJ1|H0ZTJ1_TAEGU	TAEGU	Taeniopygia guttata	Animals	CBM_48----Alpha-amylase----Alpha-amylase_C	2.2e-15	8.3e-19	654	3	CBM_48 Alpha-amylase Alpha-amylase_C
tr|H2UKD8|H2UKD8_TAKRU	TAKRU	Takifugu rubripes	Animals	CBM_48----Alpha-amylase----Alpha-amylase_C	5.9e-15	3.7e-18	700	3	CBM_48 Alpha-amylase Alpha-amylase_C
tr|T1KNX1|T1KNX1_TETUR	TETUR	Tetranychus urticae	Animals	CBM_48----Alpha-amylase----Alpha-amylase_C	2.2e-10	2.9e-17	692	3	CBM_48 Alpha-amylase Alpha-amylase_C
tr|H3C3Z1|H3C3Z1_TETNG	TETNG	Tetraodon nigroviridis	Animals	CBM_48----Alpha-amylase----Alpha-amylase_C	1.8e-15	3.8e-17	659	3	CBM_48 Alpha-amylase Alpha-amylase_C
tr|D6W7X7|D6W7X7_TRICA	TRICA	Tribolium castaneum	Animals	CBM_48----Alpha-amylase----Alpha-amylase_C	3e-13	4e-15	692	3	CBM_48 Alpha-amylase Alpha-amylase_C
tr|E5SU77|E5SU77_TRISP	TRISP	Trichinella spiralis	Animals	CBM_48----Alpha-amylase----Alpha-amylase_C	9.9e-13	2.3e-14	671	3	CBM_48 Alpha-amylase Alpha-amylase_C
tr|B3SFC9|B3SFC9_TRIAD	TRIAD	Trichoplax adhaerens	Animals	CBM_48----Alpha-amylase	1.2e-09	5.5e-27	457	2	CBM_48 Alpha-amylase
tr|B3RLP8|B3RLP8_TRIAD	TRIAD	Trichoplax adhaerens	Animals	CBM_48----Alpha-amylase----Alpha-amylase_C	4.9e-15	1.5e-16	671	3	CBM_48 Alpha-amylase Alpha-amylase_C
tr|F6ZJE3|F6ZJE3_XENTR	XENTR	Xenopus tropicalis	Animals	CBM_48----Alpha-amylase----Alpha-amylase_C	6.9e-15	9.6e-19	656	3	CBM_48 Alpha-amylase Alpha-amylase_C
tr|F1MZP0|F1MZP0_BOVIN	BOVIN	Bos taurus	Animals (mammals)	CBM_48----Alpha-amylase----Alpha-amylase_C	2.2e-12	7.6e-18	655	3	CBM_48 Alpha-amylase Alpha-amylase_C
tr|F1PX32|F1PX32_CANFA	CANFA	Canis familiaris	Animals (mammals)	CBM_48----Alpha-amylase----Alpha-amylase_C	1.2e-14	3.2e-17	699	3	CBM_48 Alpha-amylase Alpha-amylase_C
sp|Q6EAS5|GLGB_HORSE	HORSE	Equus caballus	Animals (mammals)	CBM_48----Alpha-amylase----Alpha-amylase_C	3.3e-14	2.8e-17	699	3	CBM_48 Alpha-amylase Alpha-amylase_C
tr|M3XEP3|M3XEP3_FELCA	FELCA	Felis catus	Animals (mammals)	CBM_48----Alpha-amylase----Alpha-amylase_C	1.2e-14	4.3e-17	703	3	CBM_48 Alpha-amylase Alpha-amylase_C
tr|G3SDH8|G3SDH8_GORGO	GORGO	Gorilla gorilla gorilla	Animals (mammals)	CBM_48----Alpha-amylase----Alpha-amylase_C	4.9e-15	1.7e-16	702	3	CBM_48 Alpha-amylase Alpha-amylase_C
tr|G5BA56|G5BA56_HETGA	HETGA	Heterocephalus glaber	Animals (mammals)	CBM_48----Alpha-amylase----Alpha-amylase_C	7.3e-14	4.7e-17	700	3	CBM_48 Alpha-amylase Alpha-amylase_C
sp|Q04446|GLGB_HUMAN	HUMAN	Homo sapiens	Animals (mammals)	CBM_48----Alpha-amylase----Alpha-amylase_C	4.8e-15	3.2e-16	702	3	CBM_48 Alpha-amylase Alpha-amylase_C
tr|G3SZS5|G3SZS5_LOXAF	LOXAF	Loxodonta africana	Animals (mammals)	CBM_48----Alpha-amylase----Alpha-amylase_C	1.2e-14	1.3e-16	694	3	CBM_48 Alpha-amylase Alpha-amylase_C
tr|F7C130|F7C130_MACMU	MACMU	Macaca mulatta	Animals (mammals)	CBM_48----Alpha-amylase----Alpha-amylase_C	1.4e-14	2.7e-17	702	3	CBM_48 Alpha-amylase Alpha-amylase_C
tr|F6Y1A2|F6Y1A2_MONDO	MONDO	Monodelphis domestica	Animals (mammals)	CBM_48----Alpha-amylase----Alpha-amylase_C	3.8e-15	1.9e-16	794	3	CBM_48 Alpha-amylase Alpha-amylase_C
sp|Q9D6Y9|GLGB_MOUSE	MOUSE	Mus musculus	Animals (mammals)	CBM_48----Alpha-amylase----Alpha-amylase_C	1.3e-14	1.2e-17	702	3	CBM_48 Alpha-amylase Alpha-amylase_C
tr|G1RME3|G1RME3_NOMLE	NOMLE	Nomascus leucogenys	Animals (mammals)	CBM_48----Alpha-amylase----Alpha-amylase_C	4.9e-15	1.5e-16	702	3	CBM_48 Alpha-amylase Alpha-amylase_C
tr|F7DLD9|F7DLD9_ORNAN	ORNAN	Ornithorhynchus anatinus	Animals (mammals)	CBM_48----Alpha-amylase	1.3e-14	2.6e-09	494	2	CBM_48 Alpha-amylase
tr|G1SPY1|G1SPY1_RABIT	RABIT	Oryctolagus cuniculus	Animals (mammals)	CBM_48----Alpha-amylase----Alpha-amylase_C	2.4e-15	6.1e-18	700	3	CBM_48 Alpha-amylase Alpha-amylase_C
tr|H0WH56|H0WH56_OTOGA	OTOGA	Otolemur garnettii	Animals (mammals)	CBM_48----Alpha-amylase----Alpha-amylase_C	8.3e-16	4.6e-17	664	3	CBM_48 Alpha-amylase Alpha-amylase_C
tr|H2QMY2|H2QMY2_PANTR	PANTR	Pan troglodytes	Animals (mammals)	CBM_48----Alpha-amylase----Alpha-amylase_C	4.8e-15	2.4e-16	702	3	CBM_48 Alpha-amylase Alpha-amylase_C
tr|F1SK65|F1SK65_PIG	PIG	Sus scrofa	Animals (mammals)	CBM_48----Alpha-amylase	3.5e-05	2.4e-18	319	2	CBM_48 Alpha-amylase
AMSG_00394T0	TTRXX	Thecamonas trahens	Apusozoa	CBM_48----Alpha-amylase----Alpha-amylase_C	1.5e-11	9.8e-24	858	3	CBM_48 Alpha-amylase Alpha-amylase_C
AMSG_09093T0	TTRXX	Thecamonas trahens	Apusozoa	CBM_48----Alpha-amylase----Alpha-amylase_C	1.1e-10	2.9e-13	670	3	CBM_48 Alpha-amylase Alpha-amylase_C
gi|126179212|ref|YP_001047177.1|	METMJ	Methanoculleus marisnigri JR1	Archaea	CBM_48----Alpha-amylase----Alpha-amylase_C	1.2e-18	1.4e-16	642	3	CBM_48 Alpha-amylase Alpha-amylase_C
gi|19915918|gb|AAM05403.1|	METAC	Methanosarcina acetivorans C2A	Archaea	CBM_48~CBM_48----Alpha-amylase	7.6e-11	3.2e-24	752	3	CBM_48 CBM_48 Alpha-amylase
gi|72397157|gb|AAZ71430.1|	METBF	Methanosarcina barkeri fusaro	Archaea	CBM_48----CBM_48----Alpha-amylase	1.5e-13	7.3e-26	774	3	CBM_48 CBM_48 Alpha-amylase
gi|48429787|gb|AAT42652.1|	PICTO	Picrophilus torridus DSM 9790	Archaea	CBM_48----Alpha-amylase~Alpha-amylase----Alpha-amylase_C	5.2e-20	2.3e-21	705	4	CBM_48 Alpha-amylase Alpha-amylase Alpha-amylase_C
gi|68567836|gb|AAY80765.1|	SULAC	Sulfolobus acidocaldarius DSM 639	Archaea	CBM_48----Alpha-amylase	3.4e-20	5.7e-21	713	2	CBM_48 Alpha-amylase
gi|68567837|gb|AAY80766.1|	SULAC	Sulfolobus acidocaldarius DSM 639	Archaea	CBM_48----Alpha-amylase~Alpha-amylase----Alpha-amyl_C	2.1e-07	6.6e-37	556	4	CBM_48 Alpha-amylase Alpha-amylase Alpha-amyl_C
sp|P95867|TREZ_SULSO	SULSO	Sulfolobus solfataricus (strain ATCC 35092 / DSM 1617 / JCM 11322 / P2)	Archaea	CBM_48----Alpha-amylase~Alpha-amylase----Alpha-amyl_C	5.8e-08	1.1e-37	561	4	CBM_48 Alpha-amylase Alpha-amylase Alpha-amyl_C
tr|Q7LX99|Q7LX99_SULSO	SULSO	Sulfolobus solfataricus (strain ATCC 35092 / DSM 1617 / JCM 11322 / P2)	Archaea	CBM_48----Alpha-amylase----Alpha-amylase_C	4.5e-20	2.2e-21	718	3	CBM_48 Alpha-amylase Alpha-amylase_C
gi|15621945|dbj|BAB65938.1|	SULTO	Sulfolobus tokodaii strain 7	Archaea	CBM_48----Alpha-amylase	2.4e-05	1.3e-20	217	2	CBM_48 Alpha-amylase
gi|15621947|dbj|BAB65940.1|	SULTO	Sulfolobus tokodaii strain 7	Archaea	CBM_48----Alpha-amylase	3e-20	1.7e-19	716	2	CBM_48 Alpha-amylase
tr|B0C0R4|B0C0R4_ACAM1	ACAM1	Acaryochloris marina (strain MBIC 11017)	Bacteria	CBM_48----CBM_48----Alpha-amylase----Alpha-amylase_C	2.6e-34	2.8e-19	769	4	CBM_48 CBM_48 Alpha-amylase Alpha-amylase_C
gi|148261918|ref|YP_001236045.1|	ACICY	Acidiphilium cryptum JF-5	Bacteria	CBM_48----Alpha-amylase~Alpha-amylase----Alpha-amylase_C	2.5e-23	1.3e-14	721	4	CBM_48 Alpha-amylase Alpha-amylase Alpha-amylase_C
gi|148261919|ref|YP_001236046.1|	ACICY	Acidiphilium cryptum JF-5	Bacteria	CBM_48----Alpha-amylase	1e-17	4.9e-12	703	2	CBM_48 Alpha-amylase
AFE_0272	ACIFE	Acidithiobacillus ferrooxidans	Bacteria	CBM_48----Alpha-amylase----Alpha-amylase_C	4.4e-21	1.6e-15	732	3	CBM_48 Alpha-amylase Alpha-amylase_C
AFE_1013	ACIFE	Acidithiobacillus ferrooxidans	Bacteria	CBM_48----Alpha-amylase----DUF3459	2.6e-08	9.2e-24	618	3	CBM_48 Alpha-amylase DUF3459
gi|15159204|gb|AAK89356.1|	AGRT5	Agrobacterium tumefaciens C58 Cereon	Bacteria	CBM_48----Alpha-amylase	7.3e-13	8.4e-14	651	2	CBM_48 Alpha-amylase
gi|15159198|gb|AAK89352.1|	AGRT5	Agrobacterium tumefaciens C58 Cereon	Bacteria	CBM_48----Alpha-amylase----Alpha-amylase_C	6.5e-27	4.8e-15	735	3	CBM_48 Alpha-amylase Alpha-amylase_C
gi|187736238|ref|YP_001878350.1|	AKKM8	Akkermansia muciniphila ATCC BAA-835	Bacteria	CBM_48----Alpha-amylase----Alpha-amylase_C	1e-19	4e-14	678	3	CBM_48 Alpha-amylase Alpha-amylase_C
gi|114320118|ref|YP_741801.1|	ALHEH	Alkalilimnicola ehrlichei MLHE-1 MLHE	Bacteria	CBM_48----Alpha-amylase----Alpha-amylase_C	7e-24	7.1e-16	695	3	CBM_48 Alpha-amylase Alpha-amylase_C
sp|Q3M473|GLGB_ANAVT	ANAVT	Anabaena variabilis (strain ATCC 29413 / PCC 7937)	Bacteria	CBM_48----Alpha-amylase----Alpha-amylase_C	2.2e-28	1.6e-19	764	3	CBM_48 Alpha-amylase Alpha-amylase_C
tr|Q3MD85|Q3MD85_ANAVT	ANAVT	Anabaena variabilis (strain ATCC 29413 / PCC 7937)	Bacteria	CBM_48----Alpha-amylase~Alpha-amylase----DUF3459	1.6e-07	1.7e-24	606	4	CBM_48 Alpha-amylase Alpha-amylase DUF3459
gi|85773994|gb|ABC80831.1|	ANADE	Anaeromyxobacter dehalogenans 2CP-C	Bacteria	CBM_48----Alpha-amylase	1.2e-18	8.1e-15	712	2	CBM_48 Alpha-amylase
gi|85776604|gb|ABC83441.1|	ANADE	Anaeromyxobacter dehalogenans 2CP-C	Bacteria	CBM_48----Alpha-amylase	0.00048	2.9e-14	554	2	CBM_48 Alpha-amylase
gi|85776645|gb|ABC83482.1|	ANADE	Anaeromyxobacter dehalogenans 2CP-C	Bacteria	CBM_48----Alpha-amylase----DUF3459	1.7e-07	1.8e-17	636	3	CBM_48 Alpha-amylase DUF3459
sp|O66936|GLGB_AQUAE	AQUAE	Aquifex aeolicus (strain VF5)	Bacteria	CBM_48----Alpha-amylase----Alpha-amylase_C	5.1e-19	3.3e-22	630	3	CBM_48 Alpha-amylase Alpha-amylase_C
BA_2728	BACAN	Bacillus anthracis Ames	Bacteria	PUD----CBM_48----Alpha-amylase~Alpha-amylase	2.3e-14	6.6e-24	852	4	PUD CBM_48 Alpha-amylase Alpha-amylase
BA_4953	BACAN	Bacillus anthracis Ames	Bacteria	CBM_48----Alpha-amylase~Alpha-amylase~DUF3372	1.7e-15	1.1e-20	713	4	CBM_48 Alpha-amylase Alpha-amylase DUF3372
BA_5123	BACAN	Bacillus anthracis Ames	Bacteria	CBM_48----Alpha-amylase~Alpha-amylase----Alpha-amylase_C	2.4e-20	9.6e-17	645	4	CBM_48 Alpha-amylase Alpha-amylase Alpha-amylase_C
gi|15615826|ref|NP_244130.1|	BACHD	Bacillus halodurans C-125	Bacteria	CBM_48----Alpha-amylase~Alpha-amylase	1.3e-18	1.8e-21	717	3	CBM_48 Alpha-amylase Alpha-amylase
gi|15616259|ref|NP_244564.1|	BACHD	Bacillus halodurans C-125	Bacteria	PUD~PUD----CBM_48----Alpha-amylase~Alpha-amylase	1.7e-12	1.4e-25	1072	5	PUD PUD CBM_48 Alpha-amylase Alpha-amylase
sp|P39118|GLGB_BACSU	BACSU	Bacillus subtilis (strain 168)	Bacteria	CBM_48----Alpha-amylase~Alpha-amylase----Alpha-amylase_C	7.1e-25	3e-19	627	4	CBM_48 Alpha-amylase Alpha-amylase Alpha-amylase_C
sp|C0SPA0|PULA_BACSU	BACSU	Bacillus subtilis (strain 168)	Bacteria	CBM_48----Alpha-amylase~Alpha-amylase	9.2e-16	1.8e-21	718	3	CBM_48 Alpha-amylase Alpha-amylase
gi|52216397|dbj|BAD48990.1|	BACFR	Bacteroides fragilis YCH46	Bacteria	CBM_48----Alpha-amylase~Alpha-amylase----Alpha-amylase_C	8.7e-10	2e-18	670	4	CBM_48 Alpha-amylase Alpha-amylase Alpha-amylase_C
gi|52217412|dbj|BAD50005.1|	BACFR	Bacteroides fragilis YCH46	Bacteria	CBM_48----Alpha-amylase~Alpha-amylase----DUF3372	3.9e-12	8.1e-24	666	4	CBM_48 Alpha-amylase Alpha-amylase DUF3372
tr|Q8A762|Q8A762_BACTN	BACTN	Bacteroides thetaiotaomicron strain ATCC 29148	Bacteria	CBM_48----Alpha-amylase~Alpha-amylase----DUF3372	9.3e-12	1.3e-23	668	4	CBM_48 Alpha-amylase Alpha-amylase DUF3372
tr|Q8A9P4|Q8A9P4_BACTN	BACTN	Bacteroides thetaiotaomicron strain ATCC 29148	Bacteria	CBM_48----Alpha-amylase~Alpha-amylase----Alpha-amylase_C	3.5e-13	1.6e-18	670	4	CBM_48 Alpha-amylase Alpha-amylase Alpha-amylase_C
tr|Q89YP2|Q89YP2_BACTN	BACTN	Bacteroides thetaiotaomicron strain ATCC 29148	Bacteria	CBM_48----Alpha-amylase~Alpha-amylase	3.4e-10	1.2e-25	655	3	CBM_48 Alpha-amylase Alpha-amylase
sp|Q8G5L0|GLGB_BIFLO	BIFLO	Bifidobacterium longum (strain NCC 2705)	Bacteria	CBM_48----Alpha-amylase----Alpha-amylase_C	6.1e-20	5.2e-17	737	3	CBM_48 Alpha-amylase Alpha-amylase_C
tr|Q8G5M7|Q8G5M7_BIFLO	BIFLO	Bifidobacterium longum (strain NCC 2705)	Bacteria	CBM_48----Alpha-amylase	5e-23	7.7e-21	713	2	CBM_48 Alpha-amylase
tr|Q8G422|Q8G422_BIFLO	BIFLO	Bifidobacterium longum (strain NCC 2705)	Bacteria	CBM_48----Alpha-amylase	2.5e-05	3.8e-13	846	2	CBM_48 Alpha-amylase
gi|27355048|dbj|BAC52033.1|	BRAJA	Bradyrhizobium japonicum USDA 110	Bacteria	CBM_48----Alpha-amylase----Alpha-amylase_C	7e-20	3.8e-14	721	3	CBM_48 Alpha-amylase Alpha-amylase_C
gi|27355049|dbj|BAC52034.1|	BRAJA	Bradyrhizobium japonicum USDA 110	Bacteria	CBM_48----Alpha-amylase	4.6e-20	1.4e-17	692	2	CBM_48 Alpha-amylase
gi|27355050|dbj|BAC52035.1|	BRAJA	Bradyrhizobium japonicum USDA 110	Bacteria	CBM_48----Alpha-amylase----DUF3459	2e-09	4.3e-24	583	3	CBM_48 Alpha-amylase DUF3459
gi|15834877|ref|NP_296636.1|	CHLMU	Chlamydia muridarum Nigg	Bacteria	CBM_48----Alpha-amylase~Alpha-amylase----Alpha-amylase_C	1.2e-19	2.5e-18	737	4	CBM_48 Alpha-amylase Alpha-amylase Alpha-amylase_C
gi|15834932|ref|NP_296691.1|	CHLMU	Chlamydia muridarum Nigg	Bacteria	CBM_48----Alpha-amylase~Alpha-amylase	1.9e-10	4.2e-26	666	3	CBM_48 Alpha-amylase Alpha-amylase
CP_0279	CHLPN	Chlamydia pneumoniae AR39	Bacteria	CBM_48----Alpha-amylase~Alpha-amylase----Alpha-amylase_C	2.4e-18	1.1e-17	720	4	CBM_48 Alpha-amylase Alpha-amylase Alpha-amylase_C
CP_0367	CHLPN	Chlamydia pneumoniae AR39	Bacteria	CBM_48----Alpha-amylase~Alpha-amylase	1.8e-16	2.6e-22	664	3	CBM_48 Alpha-amylase Alpha-amylase
gi|89331779|dbj|BAE81372.1|	CHLFF	Chlamydophila felis Fe/C-56	Bacteria	CBM_48----Alpha-amylase	2.6e-15	1.1e-27	662	2	CBM_48 Alpha-amylase
gi|89331919|dbj|BAE81512.1|	CHLFF	Chlamydophila felis Fe/C-56	Bacteria	CBM_48----Alpha-amylase----Alpha-amylase_C	9.2e-22	3e-18	721	3	CBM_48 Alpha-amylase Alpha-amylase_C
gi|163846457|ref|YP_001634501.1|	CHLAU	Chloroflexus aurantiacus J-10-fl	Bacteria	CBM_48----Alpha-amylase----DUF3372----Alpha-amylase----Alpha-amylase_C	6.9e-10	5.8e-35	1988	5	CBM_48 Alpha-amylase DUF3372 Alpha-amylase Alpha-amylase_C
gi|163846736|ref|YP_001634780.1|	CHLAU	Chloroflexus aurantiacus J-10-fl	Bacteria	CBM_48----Alpha-amylase~Alpha-amylase----Alpha-amylase_C	5.8e-15	3e-15	677	4	CBM_48 Alpha-amylase Alpha-amylase Alpha-amylase_C
gi|163846737|ref|YP_001634781.1|	CHLAU	Chloroflexus aurantiacus J-10-fl	Bacteria	CBM_48----Alpha-amylase----DUF3459	1e-11	6.7e-25	609	3	CBM_48 Alpha-amylase DUF3459
gi|163846886|ref|YP_001634930.1|	CHLAU	Chloroflexus aurantiacus J-10-fl	Bacteria	CBM_48----Alpha-amylase----DUF3372	1.2e-11	5.4e-12	1183	3	CBM_48 Alpha-amylase DUF3372
gi|163848651|ref|YP_001636695.1|	CHLAU	Chloroflexus aurantiacus J-10-fl	Bacteria	CBM_48----Alpha-amylase	1.5e-22	9.8e-21	720	2	CBM_48 Alpha-amylase
gi|193216356|ref|YP_001997555.1|	CHLTA	Chloroherpeton thalassium ATCC 35110	Bacteria	CBM_48----Alpha-amylase	2.5e-15	4.4e-23	692	2	CBM_48 Alpha-amylase
CPF_1087	CLOP1	Clostridium perfringens ATCC13124	Bacteria	PUD----CBM_48----Glyco_hydro_31~Alpha-amylase~Alpha-amylase----Big_2~Big_2~PUD----Alpha-amylase----Big_3~Big_2	1.1e-20	1.1e-88	2638	11	PUD CBM_48 Glyco_hydro_31 Alpha-amylase Alpha-amylase Big_2 Big_2 PUD Alpha-amylase Big_3 Big_2
CPF_1803	CLOP1	Clostridium perfringens ATCC13124	Bacteria	CBM_48----Alpha-amylase~Alpha-amylase----DUF3372	5.2e-13	2.8e-25	655	4	CBM_48 Alpha-amylase Alpha-amylase DUF3372
CPF_1839	CLOP1	Clostridium perfringens ATCC13124	Bacteria	CBM_48----Alpha-amylase~GHL5~Alpha-amylase~DUF3372	4.8e-11	5.9e-28	1064	5	CBM_48 Alpha-amylase GHL5 Alpha-amylase DUF3372
CPF_1840	CLOP1	Clostridium perfringens ATCC13124	Bacteria	CBM_48----Alpha-amylase----Alpha-amylase_C	4.1e-17	9.4e-21	659	3	CBM_48 Alpha-amylase Alpha-amylase_C
gi|68263447|emb|CAI36935.1|	CORJK	Corynebacterium jeikeium K411	Bacteria	CBM_48----Alpha-amylase~Alpha-amylase	3.7e-06	1.6e-25	567	3	CBM_48 Alpha-amylase Alpha-amylase
gi|68263454|emb|CAI36942.1|	CORJK	Corynebacterium jeikeium K411	Bacteria	CBM_48----Alpha-amylase	1e-19	7.1e-23	737	2	CBM_48 Alpha-amylase
gi|68264014|emb|CAI37502.1|	CORJK	Corynebacterium jeikeium K411	Bacteria	CBM_48----Alpha-amylase~Glyco_hydro_70~Alpha-amylase----Alpha-amylase_C	4.3e-21	2e-18	711	5	CBM_48 Alpha-amylase Glyco_hydro_70 Alpha-amylase Alpha-amylase_C
gi|110280431|gb|ABG58617.1|	CYTH3	Cytophaga hutchinsonii ATCC 33406	Bacteria	CBM_48----Alpha-amylase----Alpha-amylase_C	1.9e-16	2.1e-18	672	3	CBM_48 Alpha-amylase Alpha-amylase_C
gi|71845847|gb|AAZ45343.1|	DECAR	Dechloromonas aromatica RCB	Bacteria	CBM_48----Alpha-amylase----Alpha-amylase_C	1.5e-20	1.4e-12	621	3	CBM_48 Alpha-amylase Alpha-amylase_C
gi|94554928|gb|ABF44842.1|	DEIGD	Deinococcus geothermalis DSM 11300	Bacteria	CBM_48----Alpha-amylase----DUF3459	8e-08	9.1e-22	603	3	CBM_48 Alpha-amylase DUF3459
gi|94554929|gb|ABF44843.1|	DEIGD	Deinococcus geothermalis DSM 11300	Bacteria	CBM_48----Alpha-amylase	1.8e-21	1.2e-17	727	2	CBM_48 Alpha-amylase
gi|94555367|gb|ABF45281.1|	DEIGD	Deinococcus geothermalis DSM 11300	Bacteria	CBM_48----Alpha-amylase----Alpha-amylase_C	2.3e-24	1.4e-14	652	3	CBM_48 Alpha-amylase Alpha-amylase_C
DR_0264	DEIRA	Deinococcus radiodurans R1	Bacteria	CBM_48----Alpha-amylase	1.6e-21	1.2e-19	720	2	CBM_48 Alpha-amylase
DR_0464	DEIRA	Deinococcus radiodurans R1	Bacteria	CBM_48----Alpha-amylase----DUF3459	3.3e-08	8.5e-25	600	3	CBM_48 Alpha-amylase DUF3459
DR_1848	DEIRA	Deinococcus radiodurans R1	Bacteria	CBM_48----Alpha-amylase----Alpha-amylase_C	1.8e-24	7.2e-13	705	3	CBM_48 Alpha-amylase Alpha-amylase_C
gi|89334234|dbj|BAE83829.1|	DESHA	Desulfitobacterium hafniense Y51	Bacteria	CBM_48----Alpha-amylase----Alpha-amylase_C	3.8e-21	3.8e-19	632	3	CBM_48 Alpha-amylase Alpha-amylase_C
gi|78219733|gb|ABB39082.1|	DESDE	Desulfovibrio desulfuricans G20	Bacteria	CBM_48----Alpha-amylase~Alpha-amylase----Alpha-amylase_C	1.2e-17	1.9e-21	638	4	CBM_48 Alpha-amylase Alpha-amylase Alpha-amylase_C
sp|P07762|GLGB_ECOLI	ECOLI	Escherichia coli (strain K12)	Bacteria	CBM_48----Alpha-amylase----Alpha-amylase_C	1.6e-29	1.2e-14	728	3	CBM_48 Alpha-amylase Alpha-amylase_C
sp|P15067|GLGX_ECOLI	ECOLI	Escherichia coli (strain K12)	Bacteria	CBM_48----Alpha-amylase	4.1e-21	2.3e-19	657	2	CBM_48 Alpha-amylase
sp|Q8X6X6|GLGB_ECO57	ECO57	Escherichia coli O157:H7	Bacteria	CBM_48----Alpha-amylase----Alpha-amylase_C	1.6e-29	6.2e-14	728	3	CBM_48 Alpha-amylase Alpha-amylase_C
sp|Q8X6X8|GLGX_ECO57	ECO57	Escherichia coli O157:H7	Bacteria	CBM_48----Alpha-amylase	4.1e-21	5e-19	657	2	CBM_48 Alpha-amylase
tr|C4ZAT2|C4ZAT2_EUBR3	EUBR3	Eubacterium rectale ATCC 33656	Bacteria	CBM_48----Alpha-amylase~DUF3372	1.5e-10	7e-25	618	3	CBM_48 Alpha-amylase DUF3372
tr|C4Z9I4|C4Z9I4_EUBR3	EUBR3	Eubacterium rectale ATCC 33656	Bacteria	CBM_48----Alpha-amylase----Alpha-amylase_C	3.9e-21	4.3e-16	657	3	CBM_48 Alpha-amylase Alpha-amylase_C
tr|C4ZI55|C4ZI55_EUBR3	EUBR3	Eubacterium rectale ATCC 33656	Bacteria	CBM_48----Alpha-amylase	1.3e-06	1.2e-22	710	2	CBM_48 Alpha-amylase
gi|154250103|ref|YP_001410928.1|	FERNB	Fervidobacterium nodosum Rt17-B1	Bacteria	PUD----CBM_48----Alpha-amylase~Alpha-amylase~DUF3372	1.4e-13	5.8e-20	841	5	PUD CBM_48 Alpha-amylase Alpha-amylase DUF3372
gi|146300495|ref|YP_001195086.1|	FLAJO	Flavobacterium johnsoniae UW101 ATCC 17061	Bacteria	CBM_48----Alpha-amylase~Alpha-amylase----Alpha-amylase_C	3.8e-19	9e-21	634	4	CBM_48 Alpha-amylase Alpha-amylase Alpha-amylase_C
gi|56604053|emb|CAG45045.1|	FRATU	Francisella tularensis subsp. tularensis SCHU S4	Bacteria	CBM_48----Alpha-amylase~Alpha-amylase~DUF3372	3.8e-06	6.7e-25	1070	4	CBM_48 Alpha-amylase Alpha-amylase DUF3372
gi|56604054|emb|CAG45046.1|	FRATU	Francisella tularensis subsp. tularensis SCHU S4	Bacteria	CBM_48----Alpha-amylase----Alpha-amylase_C	2.6e-16	3.2e-16	640	3	CBM_48 Alpha-amylase Alpha-amylase_C
gi|19714411|gb|AAL95052.1|	FUSNU	Fusobacterium nucleatum subsp. nucleatumATCC 25586	Bacteria	CBM_48----Alpha-amylase~Alpha-amylase----Alpha-amylase_C	5.4e-19	3.7e-18	611	4	CBM_48 Alpha-amylase Alpha-amylase Alpha-amylase_C
gi|56381204|dbj|BAD77112.1|	GEOKA	Geobacillus kaustophilus HTA426	Bacteria	CBM_48----Alpha-amylase~Alpha-amylase	5.5e-18	4.6e-21	718	3	CBM_48 Alpha-amylase Alpha-amylase
gi|78195909|gb|ABB33676.1|	GEOME	Geobacter metallireducens	Bacteria	CBM_48----Alpha-amylase----DUF3459	8.7e-05	1.3e-23	612	3	CBM_48 Alpha-amylase DUF3459
gi|39984345|gb|AAR35732.1|	GEOSL	Geobacter sulfurreducens PCA	Bacteria	CBM_48----Alpha-amylase----DUF3459	0.00021	4.8e-24	630	3	CBM_48 Alpha-amylase DUF3459
gi|37520875|ref|NP_924252.1|	GLOVI	Gloeobacter violaceus PCC 7421	Bacteria	CBM_48----Alpha-amylase----Alpha-amylase_C	8.5e-29	5.9e-18	733	3	CBM_48 Alpha-amylase Alpha-amylase_C
gi|37521000|ref|NP_924377.1|	GLOVI	Gloeobacter violaceus PCC 7421	Bacteria	CBM_48----Alpha-amylase	3.7e-07	2.1e-39	577	2	CBM_48 Alpha-amylase
gi|120437324|ref|YP_863010.1|	GRAFK	Gramella forsetii KT0803	Bacteria	CBM_48----Alpha-amylase----Alpha-amylase_C	4.5e-21	2.2e-19	642	3	CBM_48 Alpha-amylase Alpha-amylase_C
HI_1357	HAEIN	Haemophilus influenzae KW20 Rd	Bacteria	CBM_48----Alpha-amylase----Alpha-amylase_C	3e-25	1.4e-16	730	3	CBM_48 Alpha-amylase Alpha-amylase_C
HI_1358	HAEIN	Haemophilus influenzae KW20 Rd	Bacteria	CBM_48----Alpha-amylase~Glyco_hydro_31	4.8e-16	1.4e-20	659	3	CBM_48 Alpha-amylase Glyco_hydro_31
gi|121997896|ref|YP_001002683.1|	HALHL	Halorhodospira halophila SL1	Bacteria	CBM_48----Alpha-amylase----Alpha-amylase_C	8e-24	3.2e-15	748	3	CBM_48 Alpha-amylase Alpha-amylase_C
gi|159896629|ref|YP_001542876.1|	HERAU	Herpetosiphon aurantiacus ATCC 23779	Bacteria	CBM_48----Alpha-amylase----DUF3372	2.5e-10	9.6e-13	891	3	CBM_48 Alpha-amylase DUF3372
gi|159897808|ref|YP_001544055.1|	HERAU	Herpetosiphon aurantiacus ATCC 23779	Bacteria	CBM_48----Alpha-amylase~Alpha-amylase----Alpha-amylase_C	2.2e-08	2.2e-43	560	4	CBM_48 Alpha-amylase Alpha-amylase Alpha-amylase_C
gi|152965262|ref|YP_001361046.1|	KINRD	Kineococcus radiotolerans SRS30216	Bacteria	CBM_48----Alpha-amylase----Alpha-amylase_C	5.6e-26	7.1e-15	732	3	CBM_48 Alpha-amylase Alpha-amylase_C
gi|152965274|ref|YP_001361058.1|	KINRD	Kineococcus radiotolerans SRS30216	Bacteria	CBM_48----Alpha-amylase	1.4e-11	1.3e-11	720	2	CBM_48 Alpha-amylase
gi|152967017|ref|YP_001362801.1|	KINRD	Kineococcus radiotolerans SRS30216	Bacteria	CBM_48----Alpha-amylase	4e-20	3.4e-18	713	2	CBM_48 Alpha-amylase
gi|152967019|ref|YP_001362803.1|	KINRD	Kineococcus radiotolerans SRS30216	Bacteria	CBM_48----Alpha-amylase----DUF3459	1.1e-07	1.3e-15	583	3	CBM_48 Alpha-amylase DUF3459
gi|152967778|ref|YP_001363562.1|	KINRD	Kineococcus radiotolerans SRS30216	Bacteria	CBM_48----Alpha-amylase	4.2e-15	1.5e-16	673	2	CBM_48 Alpha-amylase
gi|184200301|ref|YP_001854508.1|	KOCRD	Kocuria rhizophila DC2201	Bacteria	CBM_48----Alpha-amylase	2.6e-20	1.6e-20	725	2	CBM_48 Alpha-amylase
gi|184200303|ref|YP_001854510.1|	KOCRD	Kocuria rhizophila DC2201	Bacteria	CBM_48----Alpha-amylase~Alpha-amylase----DUF3459	3e-07	1.8e-28	606	4	CBM_48 Alpha-amylase Alpha-amylase DUF3459
gi|184201509|ref|YP_001855716.1|	KOCRD	Kocuria rhizophila DC2201	Bacteria	APH----CBM_48----Alpha-amylase----Alpha-amylase_C	1.7e-24	3.4e-15	1382	4	APH CBM_48 Alpha-amylase Alpha-amylase_C
gi|184201513|ref|YP_001855720.1|	KOCRD	Kocuria rhizophila DC2201	Bacteria	CBM_48----Alpha-amylase	3.4e-07	1.4e-18	718	2	CBM_48 Alpha-amylase
gi|94967272|ref|YP_589320.1|	ACIBL	Koribacter versatilis (strain Ellin345)/Acidobacteria bacterium Ellin345	Bacteria	CBM_48----Alpha-amylase	4.4e-07	7.6e-27	581	2	CBM_48 Alpha-amylase
gi|94969356|ref|YP_591404.1|	ACIBL	Koribacter versatilis (strain Ellin345)/Acidobacteria bacterium Ellin345	Bacteria	PUD----CBM_48----Alpha-amylase----DUF3372	1.1e-11	4.6e-13	991	4	PUD CBM_48 Alpha-amylase DUF3372
gi|94970322|ref|YP_592370.1|	ACIBL	Koribacter versatilis (strain Ellin345)/Acidobacteria bacterium Ellin345	Bacteria	CBM_48----Alpha-amylase	5.4e-17	4.8e-22	695	2	CBM_48 Alpha-amylase
sp|Q5FL68|GLGB_LACAC	LACAC	Lactobacillus acidophilus NCFM	Bacteria	CBM_48----Alpha-amylase~Alpha-amylase----Alpha-amylase_C	1.7e-16	2e-18	638	4	CBM_48 Alpha-amylase Alpha-amylase Alpha-amylase_C
tr|Q5FIF2|Q5FIF2_LACAC	LACAC	Lactobacillus acidophilus NCFM	Bacteria	PUD----CBM_48----Alpha-amylase----SLAP	5.2e-12	2.2e-24	1185	4	PUD CBM_48 Alpha-amylase SLAP
gi|189218551|ref|YP_001939192.1|	METI4	Methylacidiphilum infernorum V4	Bacteria	CBM_48----Alpha-amylase	2.1e-22	1.3e-16	716	2	CBM_48 Alpha-amylase
gi|189219032|ref|YP_001939673.1|	METI4	Methylacidiphilum infernorum V4	Bacteria	CBM_48----Alpha-amylase	4.1e-05	2.5e-23	619	2	CBM_48 Alpha-amylase
gi|189219036|ref|YP_001939677.1|	METI4	Methylacidiphilum infernorum V4	Bacteria	CBM_48----Alpha-amylase----Alpha-amylase_C	9.7e-19	4.6e-17	675	3	CBM_48 Alpha-amylase Alpha-amylase_C
gi|166364684|ref|YP_001656957.1|	MICAN	Microcystis aeruginosa NIES-843	Bacteria	CBM_48----Alpha-amylase	7.5e-14	1.1e-18	789	2	CBM_48 Alpha-amylase
gi|166366248|ref|YP_001658521.1|	MICAN	Microcystis aeruginosa NIES-843	Bacteria	CBM_48----Alpha-amylase	9.5e-16	1.1e-24	692	2	CBM_48 Alpha-amylase
gi|166368144|ref|YP_001660417.1|	MICAN	Microcystis aeruginosa NIES-843	Bacteria	CBM_48----Alpha-amylase----Alpha-amylase_C	3.1e-30	4.9e-17	759	3	CBM_48 Alpha-amylase Alpha-amylase_C
MT_1368	MYCTU	Mycobacterium tuberculosis CDC1551	Bacteria	CBM_48----Alpha-amylase----Alpha-amylase_C	4e-23	2.2e-19	731	3	CBM_48 Alpha-amylase Alpha-amylase_C
MT_1615	MYCTU	Mycobacterium tuberculosis CDC1551	Bacteria	CBM_48----Alpha-amylase	1.7e-20	2.3e-19	721	2	CBM_48 Alpha-amylase
gi|108466437|gb|ABF91622.1|	MYXXA	Myxococcus xanthus DK 1622	Bacteria	CBM_48----Alpha-amylase	1.8e-14	8.5e-16	708	2	CBM_48 Alpha-amylase
gi|108465617|gb|ABF90802.1|	MYXXA	Myxococcus xanthus DK 1622	Bacteria	CBM_48----Alpha-amylase----DUF3459	2.7e-09	1.1e-20	621	3	CBM_48 Alpha-amylase DUF3459
gi|108461246|gb|ABF86431.1|	MYXXA	Myxococcus xanthus DK 1622	Bacteria	CBM_48----Alpha-amylase	1e-19	3.5e-17	713	2	CBM_48 Alpha-amylase
gi|108467578|gb|ABF92763.1|	MYXXA	Myxococcus xanthus DK 1622	Bacteria	CBM_48----Alpha-amylase----Alpha-amylase_C	6.3e-26	7.5e-16	734	3	CBM_48 Alpha-amylase Alpha-amylase_C
gi|108462045|gb|ABF87230.1|	MYXXA	Myxococcus xanthus DK 1622	Bacteria	CBM_48----Alpha-amylase~Alpha-amylase~DUF3459~Alpha-amylase_C	1.4e-10	5.2e-26	588	5	CBM_48 Alpha-amylase Alpha-amylase DUF3459 Alpha-amylase_C
gi|108466338|gb|ABF91523.1|	MYXXA	Myxococcus xanthus DK 1622	Bacteria	CBM_48----Alpha-amylase	3.7e-17	4.9e-20	813	2	CBM_48 Alpha-amylase
gi|152990682|ref|YP_001356404.1|	NITSB	Nitratiruptor sp. SB155-2	Bacteria	CBM_48----Alpha-amylase~Alpha-amylase----Alpha-amylase_C	1.7e-20	7.4e-20	632	4	CBM_48 Alpha-amylase Alpha-amylase Alpha-amylase_C
gi|76882735|gb|ABA57416.1|	NITOC	Nitrosococcus oceani ATCC 19707	Bacteria	CBM_48----Alpha-amylase----Alpha-amylase_C	4.6e-21	6.5e-16	749	3	CBM_48 Alpha-amylase Alpha-amylase_C
gi|76883472|gb|ABA58153.1|	NITOC	Nitrosococcus oceani ATCC 19707	Bacteria	CBM_48----Alpha-amylase----DUF3459	9e-12	3.9e-25	615	3	CBM_48 Alpha-amylase DUF3459
gi|76883531|gb|ABA58212.1|	NITOC	Nitrosococcus oceani ATCC 19707	Bacteria	CBM_48----Alpha-amylase	2.2e-17	1.3e-19	706	2	CBM_48 Alpha-amylase
gi|30139076|emb|CAD85940.1|	NITEU	Nitrosomonas europaea ATCC 19718	Bacteria	CBM_48----Alpha-amylase~Alpha-amylase----Alpha-amylase_C	5.6e-25	7.6e-19	734	4	CBM_48 Alpha-amylase Alpha-amylase Alpha-amylase_C
gi|82409915|gb|ABB74024.1|	NITMU	Nitrosospira multiformis ATCC 25196	Bacteria	CBM_48----Alpha-amylase----Alpha-amylase_C	3.4e-24	2.2e-18	746	3	CBM_48 Alpha-amylase Alpha-amylase_C
gi|82410595|gb|ABB74704.1|	NITMU	Nitrosospira multiformis ATCC 25196	Bacteria	CBM_48----Alpha-amylase	3.3e-19	2.8e-20	701	2	CBM_48 Alpha-amylase
gi|82410597|gb|ABB74706.1|	NITMU	Nitrosospira multiformis ATCC 25196	Bacteria	CBM_48----Alpha-amylase~Alpha-amylase----DUF3459	1.5e-09	3.5e-30	625	4	CBM_48 Alpha-amylase Alpha-amylase DUF3459
tr|B2J3N1|B2J3N1_NOSP7	NOSP7	Nostoc punctiforme (strain ATCC 29133 / PCC 73102	Bacteria	CBM_48----CBM_48----Alpha-amylase----Alpha-amylase_C	4e-32	1.5e-17	763	4	CBM_48 CBM_48 Alpha-amylase Alpha-amylase_C
tr|B2IY05|B2IY05_NOSP7	NOSP7	Nostoc punctiforme (strain ATCC 29133 / PCC 73102	Bacteria	CBM_48----Alpha-amylase	2.6e-22	2.6e-21	709	2	CBM_48 Alpha-amylase
tr|B2J841|B2J841_NOSP7	NOSP7	Nostoc punctiforme (strain ATCC 29133 / PCC 73102	Bacteria	CBM_48----Alpha-amylase~Alpha-amylase----DUF3459	9.1e-08	8e-26	615	4	CBM_48 Alpha-amylase Alpha-amylase DUF3459
tr|B2J4S1|B2J4S1_NOSP7	NOSP7	Nostoc punctiforme (strain ATCC 29133 / PCC 73102	Bacteria	CBM_48----Alpha-amylase----DUF3459~Alpha-amylase_C	7.1e-06	3.2e-41	557	4	CBM_48 Alpha-amylase DUF3459 Alpha-amylase_C
tr|B2IV81|B2IV81_NOSP7	NOSP7	Nostoc punctiforme (strain ATCC 29133 / PCC 73102	Bacteria	CBM_48----Alpha-amylase----Alpha-amylase_C	3.7e-07	4.6e-39	552	3	CBM_48 Alpha-amylase Alpha-amylase_C
tr|K9QZT7|K9QZT7_NOSS7	NOSS7	Nostoc sp. (strain ATCC 29411 / PCC 7524)	Bacteria	CBM_48----CBM_48----Alpha-amylase----Alpha-amylase_C	4.6e-32	1.3e-18	764	4	CBM_48 CBM_48 Alpha-amylase Alpha-amylase_C
tr|K9QN79|K9QN79_NOSS7	NOSS7	Nostoc sp. (strain ATCC 29411 / PCC 7524)	Bacteria	CBM_48----Alpha-amylase----Alpha-amylase_C	1.5e-07	7.4e-40	552	3	CBM_48 Alpha-amylase Alpha-amylase_C
gi|12720805|gb|AAK02625.1|	PASMU	Pasteurella multocida PM70	Bacteria	CBM_48----Alpha-amylase----Alpha-amylase_C	4.3e-28	1.2e-18	730	3	CBM_48 Alpha-amylase Alpha-amylase_C
gi|12720806|gb|AAK02626.1|	PASMU	Pasteurella multocida PM70	Bacteria	CBM_48----Alpha-amylase~Glyco_hydro_31	2.3e-16	7.3e-20	662	3	CBM_48 Alpha-amylase Glyco_hydro_31
sp|Q6LHN1|GLGB_PHOPR	PHOPR	Photobacterium profundum SS9	Bacteria	CBM_48----Alpha-amylase----Alpha-amylase_C	5.4e-21	2.8e-15	716	3	CBM_48 Alpha-amylase Alpha-amylase_C
tr|Q6LIJ2|Q6LIJ2_PHOPR	PHOPR	Photobacterium profundum SS9	Bacteria	PUD----CBM_48----Alpha-amylase----DUF3372	1.1e-10	1.5e-08	1110	4	PUD CBM_48 Alpha-amylase DUF3372
tr|Q6LUH7|Q6LUH7_PHOPR	PHOPR	Photobacterium profundum SS9	Bacteria	CBM_48----Alpha-amylase	1.1e-12	3.5e-25	706	2	CBM_48 Alpha-amylase
gi|36783554|emb|CAE12400.1|	PHOLU	Photorhabdus luminescens TTO1	Bacteria	PUD----CBM_48----Alpha-amylase----DUF3372	9.2e-13	3.6e-09	1090	4	PUD CBM_48 Alpha-amylase DUF3372
PG_1793	PORGI	Porphyromonas gingivalis W83	Bacteria	CBM_48----Alpha-amylase----Alpha-amylase_C	9.3e-05	5e-16	668	3	CBM_48 Alpha-amylase Alpha-amylase_C
gi|33240528|ref|NP_875470.1|	PROMM	Prochlorococcus marinus marinus CCMP1375	Bacteria	CBM_48----Alpha-amylase----Alpha-amylase_C	3.5e-26	1.6e-18	755	3	CBM_48 Alpha-amylase Alpha-amylase_C
gi|33240852|ref|NP_875794.1|	PROMM	Prochlorococcus marinus marinus CCMP1375	Bacteria	CBM_48----Alpha-amylase	8.9e-12	1.3e-21	701	2	CBM_48 Alpha-amylase
gi|33861141|ref|NP_892702.1|	PROMP	Prochlorococcus marinus pastoris CCMP1986	Bacteria	CBM_48----CBM_48----Alpha-amylase----Alpha-amylase_C	4e-27	1.5e-19	754	4	CBM_48 CBM_48 Alpha-amylase Alpha-amylase_C
gi|33861878|ref|NP_893439.1|	PROMP	Prochlorococcus marinus pastoris CCMP1986	Bacteria	CBM_48----Alpha-amylase	1.8e-09	6.7e-21	677	2	CBM_48 Alpha-amylase
gi|123968175|ref|YP_001009033.1|	PROMA	Prochlorococcus marinus str. AS9601	Bacteria	CBM_48----Alpha-amylase----Alpha-amylase_C	1e-24	1.3e-19	754	3	CBM_48 Alpha-amylase Alpha-amylase_C
gi|123969054|ref|YP_001009912.1|	PROMA	Prochlorococcus marinus str. AS9601	Bacteria	CBM_48----Alpha-amylase	1.7e-09	7.3e-20	677	2	CBM_48 Alpha-amylase
gi|9948171|gb|AAG05541.1|AE004642_8	PSEAE	Pseudomonas aeruginosa PAO1	Bacteria	CBM_48----Alpha-amylase----Alpha-amylase_C	1.2e-27	1e-15	732	3	CBM_48 Alpha-amylase Alpha-amylase_C
gi|9948179|gb|AAG05548.1|AE004643_1	PSEAE	Pseudomonas aeruginosa PAO1	Bacteria	CBM_48----Alpha-amylase	3.3e-20	1.2e-15	716	2	CBM_48 Alpha-amylase
gi|9948183|gb|AAG05552.1|AE004643_5	PSEAE	Pseudomonas aeruginosa PAO1	Bacteria	CBM_48~Alpha-amylase----DUF3459	3.2e-07	3.3e-20	583	3	CBM_48 Alpha-amylase DUF3459
PFL_2874	PSEF5	Pseudomonas fluorescens Pf-5	Bacteria	CBM_48----Alpha-amylase----Alpha-amylase_C	4.4e-23	6.6e-16	743	3	CBM_48 Alpha-amylase Alpha-amylase_C
PFL_2882	PSEF5	Pseudomonas fluorescens Pf-5	Bacteria	CBM_48----Alpha-amylase	1.6e-17	3.5e-19	719	2	CBM_48 Alpha-amylase
gi|77382764|gb|ABA74277.1|	PSEPF	Pseudomonas fluorescens PfO-1	Bacteria	CBM_48----Alpha-amylase----Alpha-amylase_C	3.9e-24	9.3e-17	743	3	CBM_48 Alpha-amylase Alpha-amylase_C
gi|77382772|gb|ABA74285.1|	PSEPF	Pseudomonas fluorescens PfO-1	Bacteria	CBM_48----Alpha-amylase	1.7e-16	1.8e-20	719	2	CBM_48 Alpha-amylase
gi|86282980|gb|ABC92043.1|	RHIEC	Rhizobium etli CFN 42	Bacteria	CBM_48----Alpha-amylase----DUF3459	1.4e-08	5.6e-22	662	3	CBM_48 Alpha-amylase DUF3459
gi|86283286|gb|ABC92349.1|	RHIEC	Rhizobium etli CFN 42	Bacteria	CBM_48----Alpha-amylase----Alpha-amylase_C	2.5e-24	5.2e-15	735	3	CBM_48 Alpha-amylase Alpha-amylase_C
gi|86283290|gb|ABC92353.1|	RHIEC	Rhizobium etli CFN 42	Bacteria	CBM_48----Alpha-amylase	2.4e-13	4.6e-13	658	2	CBM_48 Alpha-amylase
gi|86284584|gb|ABC93643.1|	RHIEC	Rhizobium etli CFN 42	Bacteria	CBM_48----Alpha-amylase	8.6e-19	2.7e-19	718	2	CBM_48 Alpha-amylase
gi|86285107|gb|ABC94165.1|	RHIEC	Rhizobium etli CFN 42	Bacteria	CBM_48----Alpha-amylase----Alpha-amylase_C	6.5e-24	2.3e-14	732	3	CBM_48 Alpha-amylase Alpha-amylase_C
gi|126461671|ref|YP_001042785.1|	RHOS1	Rhodobacter sphaeroides ATCC 17029	Bacteria	CBM_48----Alpha-amylase	2e-20	9.6e-19	694	2	CBM_48 Alpha-amylase
gi|126461879|ref|YP_001042993.1|	RHOS1	Rhodobacter sphaeroides ATCC 17029	Bacteria	CBM_48----Alpha-amylase----Alpha-amylase_C	1.8e-25	2.2e-11	728	3	CBM_48 Alpha-amylase Alpha-amylase_C
gi|126461880|ref|YP_001042994.1|	RHOS1	Rhodobacter sphaeroides ATCC 17029	Bacteria	CBM_48----Alpha-amylase	2.4e-19	1.1e-16	688	2	CBM_48 Alpha-amylase
gi|126461881|ref|YP_001042995.1|	RHOS1	Rhodobacter sphaeroides ATCC 17029	Bacteria	CBM_48----Alpha-amylase----DUF3459	2.7e-05	9.9e-26	592	3	CBM_48 Alpha-amylase DUF3459
gi|126462298|ref|YP_001043412.1|	RHOS1	Rhodobacter sphaeroides ATCC 17029	Bacteria	CBM_48----Alpha-amylase	6.2e-22	1.9e-18	704	2	CBM_48 Alpha-amylase
gi|32470978|ref|NP_863971.1|	RHOBA	Rhodopirellula baltica SH 1	Bacteria	CBM_48----Alpha-amylase----Alpha-amylase_C	8.9e-20	9.5e-27	633	3	CBM_48 Alpha-amylase Alpha-amylase_C
gi|32472075|ref|NP_865069.1|	RHOBA	Rhodopirellula baltica SH 1	Bacteria	CBM_48----Alpha-amylase----Alpha-amylase_C	1.9e-23	8.1e-14	736	3	CBM_48 Alpha-amylase Alpha-amylase_C
gi|32473385|ref|NP_866379.1|	RHOBA	Rhodopirellula baltica SH 1	Bacteria	CBM_48----Alpha-amylase	1e-14	1.2e-23	712	2	CBM_48 Alpha-amylase
gi|32475809|ref|NP_868803.1|	RHOBA	Rhodopirellula baltica SH 1	Bacteria	CBM_48----Alpha-amylase	6.3e-12	4.7e-25	733	2	CBM_48 Alpha-amylase
gi|192292103|ref|YP_001992708.1|	RHOPT	Rhodopseudomonas palustris TIE-1	Bacteria	CBM_48----Alpha-amylase	6.3e-17	1.9e-18	733	2	CBM_48 Alpha-amylase
gi|192292531|ref|YP_001993136.1|	RHOPT	Rhodopseudomonas palustris TIE-1	Bacteria	CBM_48----Alpha-amylase----Alpha-amylase_C	8.8e-19	4.7e-17	716	3	CBM_48 Alpha-amylase Alpha-amylase_C
gi|192292532|ref|YP_001993137.1|	RHOPT	Rhodopseudomonas palustris TIE-1	Bacteria	CBM_48----Alpha-amylase	6.4e-19	8.4e-15	693	2	CBM_48 Alpha-amylase
gi|192292533|ref|YP_001993138.1|	RHOPT	Rhodopseudomonas palustris TIE-1	Bacteria	CBM_48~Alpha-amylase----DUF3459	5.3e-09	2.8e-24	588	3	CBM_48 Alpha-amylase DUF3459
gi|83574758|gb|ABC21309.1|	RHORU	Rhodospirillum rubrum ATCC 11170	Bacteria	CBM_48----Alpha-amylase	1e-18	9.9e-18	714	2	CBM_48 Alpha-amylase
gi|83574759|gb|ABC21310.1|	RHORU	Rhodospirillum rubrum ATCC 11170	Bacteria	CBM_48----Alpha-amylase----DUF3459	1.5e-10	2.2e-20	606	3	CBM_48 Alpha-amylase DUF3459
gi|83575855|gb|ABC22406.1|	RHORU	Rhodospirillum rubrum ATCC 11170	Bacteria	CBM_48----Alpha-amylase	2.9e-18	6.3e-20	729	2	CBM_48 Alpha-amylase
gi|83576544|gb|ABC23095.1|	RHORU	Rhodospirillum rubrum ATCC 11170	Bacteria	CBM_48----Alpha-amylase----DUF3459	4.7e-07	1.8e-24	672	3	CBM_48 Alpha-amylase DUF3459
gi|83576822|gb|ABC23373.1|	RHORU	Rhodospirillum rubrum ATCC 11170	Bacteria	CBM_48----Alpha-amylase----Alpha-amylase_C	1.2e-27	6e-15	740	3	CBM_48 Alpha-amylase Alpha-amylase_C
gi|83576823|gb|ABC23374.1|	RHORU	Rhodospirillum rubrum ATCC 11170	Bacteria	CBM_48----Alpha-amylase	9.5e-15	2.4e-16	673	2	CBM_48 Alpha-amylase
gi|109456193|gb|ABG32398.1|	ROSDO	Roseobacter denitrificans OCh 114	Bacteria	CBM_48----Alpha-amylase	3.2e-19	1.4e-19	698	2	CBM_48 Alpha-amylase
gi|109456196|gb|ABG32401.1|	ROSDO	Roseobacter denitrificans OCh 114	Bacteria	CBM_48----Alpha-amylase~Alpha-amylase----Alpha-amylase_C	1.5e-22	3e-16	731	4	CBM_48 Alpha-amylase Alpha-amylase Alpha-amylase_C
gi|108764410|gb|ABG03292.1|	RUBXD	Rubrobacter xylanophilus DSM 9941	Bacteria	CBM_48----Alpha-amylase----Alpha-amylase_C	3.2e-24	7.9e-13	722	3	CBM_48 Alpha-amylase Alpha-amylase_C
gi|108764411|gb|ABG03293.1|	RUBXD	Rubrobacter xylanophilus DSM 9941	Bacteria	CBM_48----Alpha-amylase	3.1e-21	8.4e-20	715	2	CBM_48 Alpha-amylase
gi|108764412|gb|ABG03294.1|	RUBXD	Rubrobacter xylanophilus DSM 9941	Bacteria	CBM_48----Alpha-amylase----DUF3459	7.1e-11	2.8e-26	604	3	CBM_48 Alpha-amylase DUF3459
SRU_0361	SALRD	Salinibacter ruber DSM 13855	Bacteria	CBM_48----Alpha-amylase----FlgD_ig	0.00021	9.3e-29	1342	3	CBM_48 Alpha-amylase FlgD_ig
SRU_0659	SALRD	Salinibacter ruber DSM 13855	Bacteria	CBM_48----Alpha-amylase	1.5e-06	1.1e-27	590	2	CBM_48 Alpha-amylase
SRU_0846	SALRD	Salinibacter ruber DSM 13855	Bacteria	CBM_48----Alpha-amylase----Alpha-amylase_C	5.2e-16	7.9e-15	622	3	CBM_48 Alpha-amylase Alpha-amylase_C
SRU_0849	SALRD	Salinibacter ruber DSM 13855	Bacteria	CBM_48----Alpha-amylase	3.9e-15	6.6e-18	764	2	CBM_48 Alpha-amylase
gi|16420080|gb|AAL20476.1|	SALTY	Salmonella typhimurium LT2 SGSC1412	Bacteria	CBM_48----Alpha-amylase	9.8e-21	1.9e-15	691	2	CBM_48 Alpha-amylase
gi|16422096|gb|AAL22397.1|	SALTY	Salmonella typhimurium LT2 SGSC1412	Bacteria	CBM_48----Alpha-amylase	3.7e-19	1.6e-17	658	2	CBM_48 Alpha-amylase
gi|16422097|gb|AAL22398.1|	SALTY	Salmonella typhimurium LT2 SGSC1412	Bacteria	CBM_48----Alpha-amylase----Alpha-amylase_C	1e-27	4.3e-15	728	3	CBM_48 Alpha-amylase Alpha-amylase_C
gi|30043546|gb|AAP19266.1|	SHIFL	Shigella flexneri 2a 2457T	Bacteria	CBM_48----Alpha-amylase----Alpha-amylase_C	1.6e-29	1.2e-14	728	3	CBM_48 Alpha-amylase Alpha-amylase_C
gi|30043547|gb|AAP19267.1|	SHIFL	Shigella flexneri 2a 2457T	Bacteria	CBM_48----Alpha-amylase	2.6e-21	2.2e-19	657	2	CBM_48 Alpha-amylase
gi|116619360|ref|YP_821516.1|	SOLUS	Solibacter usitatus Ellin6076	Bacteria	CBM_48----Alpha-amylase----DUF3459	1.6e-10	5.3e-23	621	3	CBM_48 Alpha-amylase DUF3459
gi|116619361|ref|YP_821517.1|	SOLUS	Solibacter usitatus Ellin6076	Bacteria	CBM_48----Alpha-amylase	5.2e-17	3.5e-21	723	2	CBM_48 Alpha-amylase
gi|116622006|ref|YP_824162.1|	SOLUS	Solibacter usitatus Ellin6076	Bacteria	CBM_48----Alpha-amylase	2.4e-17	5.5e-26	696	2	CBM_48 Alpha-amylase
gi|116626210|ref|YP_828366.1|	SOLUS	Solibacter usitatus Ellin6076	Bacteria	CBM_48----Alpha-amylase	3.4e-13	1.6e-19	709	2	CBM_48 Alpha-amylase
gi|116626375|ref|YP_828531.1|	SOLUS	Solibacter usitatus Ellin6076	Bacteria	CBM_48----Alpha-amylase~Alpha-amylase----Alpha-amylase_C	1.2e-25	7.6e-19	724	4	CBM_48 Alpha-amylase Alpha-amylase Alpha-amylase_C
SP_0268	STRPN	Streptococcus pneumoniae TIGR4	Bacteria	YSIRK_signal----PUD~PUD----CBM_48----Alpha-amylase~Alpha-amylase----Gram_pos_anchor	2.1e-13	1.1e-26	1280	7	YSIRK_signal PUD PUD CBM_48 Alpha-amylase Alpha-amylase Gram_pos_anchor
SP_1118	STRPN	Streptococcus pneumoniae TIGR4	Bacteria	PUD----CBM_48----Alpha-amylase~Alpha-amylase	1e-10	7e-22	759	4	PUD CBM_48 Alpha-amylase Alpha-amylase
SP_1121	STRPN	Streptococcus pneumoniae TIGR4	Bacteria	CBM_48----Alpha-amylase----Alpha-amylase_C	8.1e-22	1.5e-16	642	3	CBM_48 Alpha-amylase Alpha-amylase_C
gi|19749121|gb|AAL98513.1|	STRPY	Streptococcus pyogenes MGAS8232	Bacteria	PUD~PUD----CBM_48----Alpha-amylase~Alpha-amylase----Gram_pos_anchor	1e-14	1.2e-25	1165	6	PUD PUD CBM_48 Alpha-amylase Alpha-amylase Gram_pos_anchor
gi|7799251|emb|CAB90874.1|	STRCO	Streptomyces coelicolor A3(2)	Bacteria	Alpha-amylase----Alpha-amylase_C----PUD~PUD----CBM_48----Alpha-amylase----DUF3372	2.6e-10	4.4e-104	1798	7	Alpha-amylase Alpha-amylase_C PUD PUD CBM_48 Alpha-amylase DUF3372
gi|6941982|emb|CAB72416.1|	STRCO	Streptomyces coelicolor A3(2)	Bacteria	CBM_48----Alpha-amylase----Alpha-amylase_C	9.7e-25	1.5e-17	774	3	CBM_48 Alpha-amylase Alpha-amylase_C
gi|7105985|emb|CAB76010.1|	STRCO	Streptomyces coelicolor A3(2)	Bacteria	CBM_48----Alpha-amylase	2.2e-18	2.3e-16	782	2	CBM_48 Alpha-amylase
gi|13276805|emb|CAC33923.1|	STRCO	Streptomyces coelicolor A3(2)	Bacteria	CBM_48----Alpha-amylase----DUF3459	0.00015	3.4e-16	581	3	CBM_48 Alpha-amylase DUF3459
gi|13276809|emb|CAC33927.1|	STRCO	Streptomyces coelicolor A3(2)	Bacteria	CBM_48----Alpha-amylase	7.7e-17	7.2e-16	702	2	CBM_48 Alpha-amylase
gi|8246827|emb|CAB92878.1|	STRCO	Streptomyces coelicolor A3(2)	Bacteria	CBM_48----Alpha-amylase----Alpha-amylase_C	1.3e-25	2.3e-17	741	3	CBM_48 Alpha-amylase Alpha-amylase_C
gi|8246833|emb|CAB92884.1|	STRCO	Streptomyces coelicolor A3(2)	Bacteria	CBM_48----Alpha-amylase	7.6e-20	3e-20	715	2	CBM_48 Alpha-amylase
gi|152992857|ref|YP_001358578.1|	SULNB	Sulfurovum sp. NBC37-1	Bacteria	CBM_48----Alpha-amylase----Alpha-amylase_C	1.5e-19	2.9e-19	641	3	CBM_48 Alpha-amylase Alpha-amylase_C
gi|56685432|dbj|BAD78654.1|	SYNEL	Synechococcus elongatus PCC 6301	Bacteria	CBM_48----Alpha-amylase----Alpha-amylase_C	2.2e-31	1.2e-16	774	3	CBM_48 Alpha-amylase Alpha-amylase_C
gi|56686386|dbj|BAD79608.1|	SYNEL	Synechococcus elongatus PCC 6301	Bacteria	CBM_48----Alpha-amylase	2e-19	3.2e-23	694	2	CBM_48 Alpha-amylase
sync_1886	SYNS3	Synechococcus sp. CC9311	Bacteria	CBM_48----Alpha-amylase----Alpha-amylase_C	1.8e-26	1.1e-18	765	3	CBM_48 Alpha-amylase Alpha-amylase_C
sync_2193	SYNS3	Synechococcus sp. CC9311	Bacteria	CBM_48----Alpha-amylase	1.1e-10	4.6e-18	691	2	CBM_48 Alpha-amylase
sp|P52981|GLGB_SYNY3	SYNY3	Synechocystis sp. (strain PCC 6803 / Kazusa)	Bacteria	CBM_48----CBM_48----Alpha-amylase----Alpha-amylase_C	7.6e-33	2.6e-17	770	4	CBM_48 CBM_48 Alpha-amylase Alpha-amylase_C
tr|P72691|P72691_SYNY3	SYNY3	Synechocystis sp. (strain PCC 6803 / Kazusa)	Bacteria	CBM_48----Alpha-amylase	2.6e-22	6.9e-21	746	2	CBM_48 Alpha-amylase
tr|P73608|P73608_SYNY3	SYNY3	Synechocystis sp. (strain PCC 6803 / Kazusa)	Bacteria	CBM_48----Alpha-amylase	9.4e-15	5.5e-28	707	2	CBM_48 Alpha-amylase
gi|85721524|gb|ABC76467.1|	SYNAS	Syntrophus aciditrophicus SB	Bacteria	CBM_48----Alpha-amylase----Alpha-amylase_C	4.2e-13	2.5e-15	662	3	CBM_48 Alpha-amylase Alpha-amylase_C
gi|71914718|gb|AAZ54620.1|	THEFY	Thermobifida fusca YX	Bacteria	CBM_48----Alpha-amylase----Alpha-amylase_C	3.3e-24	2.6e-18	749	3	CBM_48 Alpha-amylase Alpha-amylase_C
gi|71916022|gb|AAZ55924.1|	THEFY	Thermobifida fusca YX	Bacteria	CBM_48----Alpha-amylase	2e-22	4.3e-17	707	2	CBM_48 Alpha-amylase
gi|157363006|ref|YP_001469773.1|	THELT	Thermotoga lettingae TMO	Bacteria	CBM_48----Alpha-amylase	5.5e-14	3.1e-22	713	2	CBM_48 Alpha-amylase
gi|157364117|ref|YP_001470884.1|	THELT	Thermotoga lettingae TMO	Bacteria	PUD----CBM_48----Alpha-amylase~Alpha-amylase~DUF3372	9.1e-13	1.4e-17	842	5	PUD CBM_48 Alpha-amylase Alpha-amylase DUF3372
TM_1845	THEMA	Thermotoga maritima MSB8	Bacteria	PUD----CBM_48----Alpha-amylase	2.3e-17	3.6e-16	843	3	PUD CBM_48 Alpha-amylase
gi|74056686|gb|AAZ97126.1|	THIDE	Thiobacillus denitrificans ATCC 25259	Bacteria	CBM_48----Alpha-amylase----DUF3459	7.8e-05	9.6e-31	592	3	CBM_48 Alpha-amylase DUF3459
gi|74057571|gb|AAZ98011.1|	THIDE	Thiobacillus denitrificans ATCC 25259	Bacteria	CBM_48----Alpha-amylase----Alpha-amylase_C	3.1e-21	4.9e-18	740	3	CBM_48 Alpha-amylase Alpha-amylase_C
gi|78363142|gb|ABB41107.1|	THICR	Thiomicrospira crunogena XCL-2	Bacteria	CBM_48----Alpha-amylase----Alpha-amylase_C	3.4e-24	9.9e-18	726	3	CBM_48 Alpha-amylase Alpha-amylase_C
gi|113475505|ref|YP_721566.1|	TRIER	Trichodesmium erythraeum IMS101	Bacteria	CBM_48----Alpha-amylase----Alpha-amylase_C	5.8e-30	1.8e-17	776	3	CBM_48 Alpha-amylase Alpha-amylase_C
gi|113475562|ref|YP_721623.1|	TRIER	Trichodesmium erythraeum IMS101	Bacteria	CBM_48----Alpha-amylase	2.8e-15	1.9e-28	705	2	CBM_48 Alpha-amylase
gi|113476935|ref|YP_722996.1|	TRIER	Trichodesmium erythraeum IMS101	Bacteria	CBM_48----Alpha-amylase	1.2e-19	2.4e-21	707	2	CBM_48 Alpha-amylase
gi|113478340|ref|YP_724401.1|	TRIER	Trichodesmium erythraeum IMS101	Bacteria	CBM_48----Alpha-amylase	8.1e-13	1.1e-27	706	2	CBM_48 Alpha-amylase
VC_A0016	VIBCH	Vibrio cholerae El Tor N16961	Bacteria	CBM_48----Alpha-amylase----Alpha-amylase_C	4.7e-19	5.5e-14	666	3	CBM_48 Alpha-amylase Alpha-amylase_C
VC_A1029	VIBCH	Vibrio cholerae El Tor N16961	Bacteria	CBM_48----Alpha-amylase	2.4e-09	3.5e-12	656	2	CBM_48 Alpha-amylase
sp|Q8PR13|GLGB1_XANAC	XANAC	Xanthomonas axonopodis pv. citri (strain 306)	Bacteria	CBM_48----Alpha-amylase----Alpha-amylase_C	5.9e-27	5.1e-16	724	3	CBM_48 Alpha-amylase Alpha-amylase_C
sp|Q8PQA2|GLGB2_XANAC	XANAC	Xanthomonas axonopodis pv. citri (strain 306)	Bacteria	CBM_48----Alpha-amylase----Alpha-amylase_C	2.5e-22	1.3e-12	719	3	CBM_48 Alpha-amylase Alpha-amylase_C
tr|Q8PQ97|Q8PQ97_XANAC	XANAC	Xanthomonas axonopodis pv. citri (strain 306)	Bacteria	CBM_48----Alpha-amylase	5.6e-21	8.4e-16	720	2	CBM_48 Alpha-amylase
tr|Q8PQA1|Q8PQA1_XANAC	XANAC	Xanthomonas axonopodis pv. citri (strain 306)	Bacteria	CBM_48----Alpha-amylase~Alpha-amylase----DUF3459	4.1e-05	6.2e-22	585	4	CBM_48 Alpha-amylase Alpha-amylase DUF3459
tr|Q8PHK0|Q8PHK0_XANAC	XANAC	Xanthomonas axonopodis pv. citri (strain 306)	Bacteria	CBM_48----Glyco_hydro_70~Alpha-amylase	1.1e-20	7.1e-24	710	3	CBM_48 Glyco_hydro_70 Alpha-amylase
gi|115349548|emb|CAL22522.1|	YERPE	Yersinia pestis CO92	Bacteria	CBM_48----Alpha-amylase	2.2e-18	2.8e-11	662	2	CBM_48 Alpha-amylase
gi|115349549|emb|CAL22523.1|	YERPE	Yersinia pestis CO92	Bacteria	CBM_48----Alpha-amylase----Alpha-amylase_C	6.5e-28	1.3e-17	727	3	CBM_48 Alpha-amylase Alpha-amylase_C
jgi|Astpho1|26612|e_gw1.00063.17.1	ASCXX	Asterochloris sp. Cgr/DA1pho	Chlorophyta	CBM_48----Alpha-amylase	1.1e-14	2.8e-22	865	2	CBM_48 Alpha-amylase
jgi|Astpho1|18029|gw1.00055.66.1	ASCXX	Asterochloris sp. Cgr/DA1pho	Chlorophyta	PUD----CBM_48----Alpha-amylase----DUF3372	3.9e-10	3.6e-09	938	4	PUD CBM_48 Alpha-amylase DUF3372
tr|A8J7L5|A8J7L5_CHLRE	CHLRE	Chlamydomonas reinhardtii	Chlorophyta	CBM_48----Alpha-amylase	1.6e-18	2.1e-13	833	2	CBM_48 Alpha-amylase
tr|A8HW52|A8HW52_CHLRE	CHLRE	Chlamydomonas reinhardtii	Chlorophyta	CBM_48----Alpha-amylase----Alpha-amylase_C	1.3e-13	4.5e-16	788	3	CBM_48 Alpha-amylase Alpha-amylase_C
tr|A8IHX1|A8IHX1_CHLRE	CHLRE	Chlamydomonas reinhardtii	Chlorophyta	CBM_48----Alpha-amylase----Alpha-amylase_C	5e-12	1.2e-14	747	3	CBM_48 Alpha-amylase Alpha-amylase_C
tr|A8JBU2|A8JBU2_CHLRE	CHLRE	Chlamydomonas reinhardtii	Chlorophyta	CBM_48----Alpha-amylase~Glyco_hydro_31	5.4e-14	9.9e-16	725	3	CBM_48 Alpha-amylase Glyco_hydro_31
tr|A8J2H1|A8J2H1_CHLRE	CHLRE	Chlamydomonas reinhardtii	Chlorophyta	CBM_48----Alpha-amylase----Alpha-amylase_C	2.2e-10	3.2e-16	690	3	CBM_48 Alpha-amylase Alpha-amylase_C
tr|A8IZH4|A8IZH4_CHLRE	CHLRE	Chlamydomonas reinhardtii	Chlorophyta	CBM_48----Alpha-amylase----Alpha-amylase_C	5.7e-09	4.2e-16	626	3	CBM_48 Alpha-amylase Alpha-amylase_C
tr|E1Z6J6|E1Z6J6_CHLVA	CHLVA	Chlorella variabilis/Chlorella sp. NC64A	Chlorophyta	CBM_48----Alpha-amylase----Alpha-amylase_C	6.1e-13	1.8e-09	867	3	CBM_48 Alpha-amylase Alpha-amylase_C
tr|E1Z9K1|E1Z9K1_CHLVA	CHLVA	Chlorella variabilis/Chlorella sp. NC64A	Chlorophyta	CBM_48----Alpha-amylase	2.4e-15	8.7e-12	715	2	CBM_48 Alpha-amylase
tr|E1Z2X5|E1Z2X5_CHLVA	CHLVA	Chlorella variabilis/Chlorella sp. NC64A	Chlorophyta	CBM_48----Alpha-amylase----Alpha-amylase_C	2.7e-13	1.1e-17	794	3	CBM_48 Alpha-amylase Alpha-amylase_C
tr|E1ZJ21|E1ZJ21_CHLVA	CHLVA	Chlorella variabilis/Chlorella sp. NC64A	Chlorophyta	CBM_48----Alpha-amylase	2.1e-15	1.5e-22	988	2	CBM_48 Alpha-amylase
jgi|Coc_C169_1|27254|estExt_Genewise1Plus.C_20584	CSUXX	Coccomyxa subellipsoidea C-169Coccomyxa sp. C-169/Chlorella vulgaris C-169	Chlorophyta	CBM_48----Alpha-amylase	9.4e-14	2e-23	857	2	CBM_48 Alpha-amylase
jgi|Coc_C169_1|25887|estExt_Genewise1.C_190240	CSUXX	Coccomyxa subellipsoidea C-169Coccomyxa sp. C-169/Chlorella vulgaris C-169	Chlorophyta	CBM_48----Alpha-amylase	3.5e-14	1e-14	781	2	CBM_48 Alpha-amylase
jgi|Coc_C169_1|25768|estExt_Genewise1.C_190001	CSUXX	Coccomyxa subellipsoidea C-169Coccomyxa sp. C-169/Chlorella vulgaris C-169	Chlorophyta	CBM_48----Alpha-amylase----Alpha-amylase_C	9.9e-09	2.9e-13	889	3	CBM_48 Alpha-amylase Alpha-amylase_C
jgi|Coc_C169_1|52862|estExt_fgenesh1_pm.C_40191	CSUXX	Coccomyxa subellipsoidea C-169Coccomyxa sp. C-169/Chlorella vulgaris C-169	Chlorophyta	CBM_48----Alpha-amylase----Alpha-amylase_C	6.2e-09	6.3e-16	760	3	CBM_48 Alpha-amylase Alpha-amylase_C
tr|C1MXZ5|C1MXZ5_MICPC	MICPC	Micromonas pusilla CCMP1545	Chlorophyta	CBM_48----Alpha-amylase----Alpha-amylase_C	2.2e-14	2.6e-13	887	3	CBM_48 Alpha-amylase Alpha-amylase_C
tr|C1MRU9|C1MRU9_MICPC	MICPC	Micromonas pusilla CCMP1545	Chlorophyta	CBM_48----Alpha-amylase----Alpha-amylase_C	1.8e-08	6.2e-12	726	3	CBM_48 Alpha-amylase Alpha-amylase_C
tr|C1MIE5|C1MIE5_MICPC	MICPC	Micromonas pusilla CCMP1545	Chlorophyta	CBM_48----Alpha-amylase----DUF3372	2.5e-14	2.3e-10	1034	3	CBM_48 Alpha-amylase DUF3372
tr|C1N5U4|C1N5U4_MICPC	MICPC	Micromonas pusilla CCMP1545	Chlorophyta	CBM_48----Alpha-amylase----Alpha-amylase_C	3.4e-11	1.3e-15	702	3	CBM_48 Alpha-amylase Alpha-amylase_C
tr|C1ML34|C1ML34_MICPC	MICPC	Micromonas pusilla CCMP1545	Chlorophyta	CBM_48----Alpha-amylase----Alpha-amylase_C	5.8e-11	2.1e-17	927	3	CBM_48 Alpha-amylase Alpha-amylase_C
tr|C1MWW4|C1MWW4_MICPC	MICPC	Micromonas pusilla CCMP1545	Chlorophyta	CBM_48----Alpha-amylase	6.2e-14	3.9e-21	845	2	CBM_48 Alpha-amylase
tr|C1FG88|C1FG88_MICSR	MICSR	Micromonas strain RCC299	Chlorophyta	CBM_48----Alpha-amylase----Alpha-amylase_C	3.1e-10	2.1e-12	752	3	CBM_48 Alpha-amylase Alpha-amylase_C
tr|C1EIE0|C1EIE0_MICSR	MICSR	Micromonas strain RCC299	Chlorophyta	CBM_48----Alpha-amylase	1.9e-11	2.6e-18	788	2	CBM_48 Alpha-amylase
tr|C1FDK3|C1FDK3_MICSR	MICSR	Micromonas strain RCC299	Chlorophyta	CBM_48----Alpha-amylase----Alpha-amylase_C	1.3e-11	1.8e-16	828	3	CBM_48 Alpha-amylase Alpha-amylase_C
tr|C1EDN3|C1EDN3_MICSR	MICSR	Micromonas strain RCC299	Chlorophyta	CBM_48----Alpha-amylase----Alpha-amylase_C	1e-16	7.6e-13	980	3	CBM_48 Alpha-amylase Alpha-amylase_C
tr|C1EFZ1|C1EFZ1_MICSR	MICSR	Micromonas strain RCC299	Chlorophyta	CBM_48----Alpha-amylase	1.7e-12	5.5e-20	886	2	CBM_48 Alpha-amylase
tr|A4S5A6|A4S5A6_OSTLU	OSTLU	Ostreococcus lucimarinus	Chlorophyta	CBM_48----Alpha-amylase~Glyco_hydro_31	6.8e-15	1.5e-22	715	3	CBM_48 Alpha-amylase Glyco_hydro_31
tr|A4RWF4|A4RWF4_OSTLU	OSTLU	Ostreococcus lucimarinus	Chlorophyta	CBM_48----Alpha-amylase----Alpha-amylase_C	1.3e-16	5.3e-14	751	3	CBM_48 Alpha-amylase Alpha-amylase_C
tr|A4SB91|A4SB91_OSTLU	OSTLU	Ostreococcus lucimarinus	Chlorophyta	CBM_48----Alpha-amylase	1.5e-16	7.7e-20	765	2	CBM_48 Alpha-amylase
tr|A4RTX0|A4RTX0_OSTLU	OSTLU	Ostreococcus lucimarinus	Chlorophyta	CBM_48----Alpha-amylase----Alpha-amylase_C	9e-12	7.9e-19	710	3	CBM_48 Alpha-amylase Alpha-amylase_C
jgi|OstRCC809_1|28770|e_gw1.10.173.1	ORCXX	Ostreococcus sp. RCC809	Chlorophyta	CBM_48----Alpha-amylase~Glyco_hydro_31	0.00013	2.8e-20	414	3	CBM_48 Alpha-amylase Glyco_hydro_31
jgi|OstRCC809_1|31327|e_gw1.14.435.1	ORCXX	Ostreococcus sp. RCC809	Chlorophyta	CBM_48----Alpha-amylase	5.7e-16	7.1e-18	778	2	CBM_48 Alpha-amylase
jgi|OstRCC809_1|45732|estExt_Genewise1Plus.C_40875	ORCXX	Ostreococcus sp. RCC809	Chlorophyta	CBM_48----Alpha-amylase----Alpha-amylase_C	3.5e-17	3.2e-14	747	3	CBM_48 Alpha-amylase Alpha-amylase_C
jgi|OstRCC809_1|57692|estExt_Genewise1.C_150180	ORCXX	Ostreococcus sp. RCC809	Chlorophyta	CBM_48----Alpha-amylase----Alpha-amylase_C	3.1e-12	2.3e-18	725	3	CBM_48 Alpha-amylase Alpha-amylase_C
tr|Q6PYZ2|Q6PYZ2_OSTTA	OSTTA	Ostreococcus tauri	Chlorophyta	CBM_48----Alpha-amylase	1.7e-14	2e-20	851	2	CBM_48 Alpha-amylase
tr|Q6PYZ0|Q6PYZ0_OSTTA	OSTTA	Ostreococcus tauri	Chlorophyta	PUD----CBM_48----Alpha-amylase----DUF3372	4.4e-13	1e-09	1057	4	PUD CBM_48 Alpha-amylase DUF3372
tr|Q01D67|Q01D67_OSTTA	OSTTA	Ostreococcus tauri	Chlorophyta	CBM_48----Alpha-amylase----Alpha-amylase_C	5.2e-11	1.8e-18	846	3	CBM_48 Alpha-amylase Alpha-amylase_C
tr|Q01AI9|Q01AI9_OSTTA	OSTTA	Ostreococcus tauri	Chlorophyta	CBM_48----Alpha-amylase----Alpha-amylase_C	3.6e-17	1.8e-14	776	3	CBM_48 Alpha-amylase Alpha-amylase_C
tr|D8U224|D8U224_VOLCA	VOLCA	Volvox carteri f. nagariensis	Chlorophyta	CBM_48----Alpha-amylase----Alpha-amylase_C	5.7e-11	4.2e-14	712	3	CBM_48 Alpha-amylase Alpha-amylase_C
tr|D8U9K6|D8U9K6_VOLCA	VOLCA	Volvox carteri f. nagariensis	Chlorophyta	CBM_48----Alpha-amylase----Alpha-amylase_C	4.3e-10	3.4e-16	824	3	CBM_48 Alpha-amylase Alpha-amylase_C
tr|D8U8G4|D8U8G4_VOLCA	VOLCA	Volvox carteri f. nagariensis	Chlorophyta	CBM_48----Alpha-amylase----DUF3372	5e-10	3.7e-09	981	3	CBM_48 Alpha-amylase DUF3372
tr|D8UIM2|D8UIM2_VOLCA	VOLCA	Volvox carteri f. nagariensis	Chlorophyta	CBM_48----Alpha-amylase	6.7e-18	1.4e-22	832	2	CBM_48 Alpha-amylase
tr|D8TX01|D8TX01_VOLCA	VOLCA	Volvox carteri f. nagariensis	Chlorophyta	CBM_48----Alpha-amylase	1.7e-12	3e-17	767	2	CBM_48 Alpha-amylase
tr|D8TIE8|D8TIE8_VOLCA	VOLCA	Volvox carteri f. nagariensis	Chlorophyta	CBM_48----Alpha-amylase----Alpha-amylase_C	6.6e-11	3.2e-15	765	3	CBM_48 Alpha-amylase Alpha-amylase_C
tr|A9URY2|A9URY2_MONBE	MONBE	Monosiga brevicollis	Choanoflagellida	CBM_48----Alpha-amylase----Alpha-amylase_C	1.3e-11	1.8e-14	676	3	CBM_48 Alpha-amylase Alpha-amylase_C
tr|A9V892|A9V892_MONBE	MONBE	Monosiga brevicollis	Choanoflagellida	CBM_48----Alpha-amylase~Alpha-amylase----Alpha-amylase_C~CBM_20	4.6e-14	4.3e-27	885	5	CBM_48 Alpha-amylase Alpha-amylase Alpha-amylase_C CBM_20
tr|F2U2K8|F2U2K8_SALS5	SALS5	Salpingoeca rosetta	Choanoflagellida	CBM_48----Alpha-amylase~Alpha-amylase----Alpha-amylase_C~CBM_20	8.8e-11	4.2e-28	915	5	CBM_48 Alpha-amylase Alpha-amylase Alpha-amylase_C CBM_20
tr|A8BTX4|A8BTX4_GIAIC	GIAIC	Giardia intestinalis (strain ATCC 50803 / WB clone C6) (Giardia lamblia)	Excavata	CBM_48----Alpha-amylase----Alpha-amylase_C	3.8e-06	4.6e-19	783	3	CBM_48 Alpha-amylase Alpha-amylase_C
tr|A2ES64|A2ES64_TRIVA	TRIVA	Trichomonas vaginalis	Excavata	CBM_48----Alpha-amylase----Alpha-amylase_C	1.1e-07	4.2e-17	671	3	CBM_48 Alpha-amylase Alpha-amylase_C
tr|A2ECR2|A2ECR2_TRIVA	TRIVA	Trichomonas vaginalis	Excavata	CBM_48----Alpha-amylase~Glyco_hydro_31----Alpha-amylase_C	1.6e-08	1.2e-19	671	4	CBM_48 Alpha-amylase Glyco_hydro_31 Alpha-amylase_C
tr|E9C2E3|E9C2E3_CAPO3	CAPO3	Capsaspora owczarzaki (strain ATCC 30864)	Filasterea	CBM_48----Alpha-amylase----Alpha-amylase_C	3e-10	1e-11	736	3	CBM_48 Alpha-amylase Alpha-amylase_C
tr|K5XX41|K5XX41_AGABU	AGABU	Agaricus bisporus var. burnettii JB137-S8	Fungi	CBM_48----Alpha-amylase----Alpha-amylase_C	2.3e-16	1.2e-18	681	3	CBM_48 Alpha-amylase Alpha-amylase_C
tr|C0P0C4|C0P0C4_AJECG	AJECG	Ajellomyces capsulata (strain G186AR /…	Fungi	CBM_48----Alpha-amylase----Alpha-amylase_C	1e-15	7.4e-19	701	3	CBM_48 Alpha-amylase Alpha-amylase_C
AMAG_10760T0	ALLMA	Allomyces macrogynus	Fungi	CBM_48----Alpha-amylase----Alpha-amylase_C	5.3e-15	7e-15	818	3	CBM_48 Alpha-amylase Alpha-amylase_C
sp|Q757Q6|GLGB_ASHGO	ASHGO	Ashbya gossypii	Fungi	CBM_48----Alpha-amylase----Alpha-amylase_C	7.8e-14	2.4e-17	703	3	CBM_48 Alpha-amylase Alpha-amylase_C
tr|A1CB00|A1CB00_ASPCL	ASPCL	Aspergillus clavatus (strain ATCC 1007 / CBS 513.65 / DSM 816 / NCTC 3887 / NRRL 1)	Fungi	CBM_48----Alpha-amylase----Alpha-amylase_C	3e-17	7.3e-19	689	3	CBM_48 Alpha-amylase Alpha-amylase_C
tr|A2R3G3|A2R3G3_ASPNC	ASPNC	Aspergillus niger	Fungi	CBM_48----Alpha-amylase----Alpha-amylase_C	5.9e-18	1e-17	692	3	CBM_48 Alpha-amylase Alpha-amylase_C
jgi|Aurpu_var_mel1|86520|gm1.6916_g	APMXX	Aureobasidium pullulans var. melanogenum	Fungi	CBM_48----Alpha-amylase----Alpha-amylase_C	1.5e-13	4e-17	701	3	CBM_48 Alpha-amylase Alpha-amylase_C
tr|F4P830|F4P830_BATDJ	BATDJ	Batrachochytrium dendrobatidis	Fungi	CBM_48----Alpha-amylase----Alpha-amylase_C	8.1e-13	1.1e-15	698	3	CBM_48 Alpha-amylase Alpha-amylase_C
jgi|Bauco1|139396|estExt_fgenesh1_pm.C_6_t10424	BCOXX	Baudoinia compniacensis	Fungi	CBM_48----Alpha-amylase----Alpha-amylase_C	3.7e-14	1.8e-16	713	3	CBM_48 Alpha-amylase Alpha-amylase_C
tr|G2Y3Y9|G2Y3Y9_BOTF4	BOTF4	Botryotinia fuckeliana	Fungi	CBM_48----Alpha-amylase----Alpha-amylase_C	4.2e-16	1.2e-17	715	3	CBM_48 Alpha-amylase Alpha-amylase_C
tr|Q5AC50|Q5AC50_CANAL	CANAL	Candida albicans	Fungi	CBM_48----Alpha-amylase----Alpha-amylase_C	9.1e-12	2.7e-18	676	3	CBM_48 Alpha-amylase Alpha-amylase_C
tr|C5M5D0|C5M5D0_CANTT	CANTT	Candida tropicalis	Fungi	CBM_48----Alpha-amylase----Alpha-amylase_C	1.3e-16	3.4e-18	672	3	CBM_48 Alpha-amylase Alpha-amylase_C
jgi|Cersu1|111515|estExt_fgenesh1_kg.C_20651	CERSU	Ceriporiopsis subvermispora B	Fungi	CBM_48----Alpha-amylase----Alpha-amylase_C	1.1e-15	4.9e-18	681	3	CBM_48 Alpha-amylase Alpha-amylase_C
tr|J3K8C3|J3K8C3_COCIM	COCIM	Coccidioides immitis RS	Fungi	CBM_48----Alpha-amylase----Alpha-amylase_C	9.4e-18	8.9e-19	686	3	CBM_48 Alpha-amylase Alpha-amylase_C
jgi|Coere1|40774|e_gw1.9.274.1	CREXX	Coemansia reversa	Fungi	CBM_48----Alpha-amylase~Alpha-amylase----Alpha-amylase_C	1.2e-15	1.3e-21	748	4	CBM_48 Alpha-amylase Alpha-amylase Alpha-amylase_C
jgi|Conpu1|136645|estExt_fgenesh1_pm.C_5_t10161	CPUXX	Coniophora putean	Fungi	CBM_48----Alpha-amylase----Alpha-amylase_C	2.4e-14	3e-17	681	3	CBM_48 Alpha-amylase Alpha-amylase_C
tr|A8NYJ9|A8NYJ9_COPC7	COPC7	Coprinus cinereus	Fungi	CBM_48----Alpha-amylase----Alpha-amylase_C	1.4e-17	1.1e-18	682	3	CBM_48 Alpha-amylase Alpha-amylase_C
CNAG_00393.1	CRYNE	Cryptococcus neoformans A	Fungi	CBM_48----Alpha-amylase----Alpha-amylase_C	3.9e-17	1.2e-18	682	3	CBM_48 Alpha-amylase Alpha-amylase_C
sp|Q6BXN1|GLGB_DEBHA	DEBHA	Debaryomyces hansenii	Fungi	CBM_48----Alpha-amylase----Alpha-amylase_C	2.2e-12	3.1e-20	711	3	CBM_48 Alpha-amylase Alpha-amylase_C
jgi|Dicsq1|163829|estExt_fgenesh1_pg.C_710025	DICSQ	Dichomitus squalens	Fungi	CBM_48----Alpha-amylase----Alpha-amylase_C	2.9e-16	3.3e-18	680	3	CBM_48 Alpha-amylase Alpha-amylase_C
sp|Q9Y8H3|GLGB_EMENI	EMENI	Emericella nidulans	Fungi	CBM_48----Alpha-amylase----Alpha-amylase_C	9e-17	6.6e-19	684	3	CBM_48 Alpha-amylase Alpha-amylase_C
jgi|Fompi1|61895|e_gw1.75.81.1	FPIXX	Fomitopsis pinicola SS1 v1.0	Fungi	CBM_48----Alpha-amylase----Alpha-amylase_C	1.8e-14	3.3e-17	681	3	CBM_48 Alpha-amylase Alpha-amylase_C
tr|I1RKB5|I1RKB5_GIBZE	GIBZE	Gibberella zeae	Fungi	CBM_48----Alpha-amylase----Alpha-amylase_C	1e-17	2.9e-19	707	3	CBM_48 Alpha-amylase Alpha-amylase_C
jgi|Glotr1_1|70304|estExt_Genewise1Plus.C_00002_t20217	GLOTR	Gloeophyllum trabeum	Fungi	CBM_48----Alpha-amylase----Alpha-amylase_C	8.2e-17	6e-17	681	3	CBM_48 Alpha-amylase Alpha-amylase_C
jgi|Hetan1|62859|estExt_Genewise1Plus.C_40991	HETAN	Heterobasidion annosum	Fungi	CBM_48----Alpha-amylase----Alpha-amylase_C	9.1e-16	3.1e-15	681	3	CBM_48 Alpha-amylase Alpha-amylase_C
tr|G9N2X7|G9N2X7_HYPVG	HYPVG	Hypocrea virens (strain Gv29-8 / FGSC 10586)	Fungi	CBM_48----Alpha-amylase----Alpha-amylase_C	1.1e-16	2e-19	691	3	CBM_48 Alpha-amylase Alpha-amylase_C
sp|Q6CX53|GLGB_KLULA	KLULA	Kluyveromyces lactis	Fungi	CBM_48----Alpha-amylase----Alpha-amylase_C	3.4e-11	7.6e-17	719	3	CBM_48 Alpha-amylase Alpha-amylase_C
tr|B0CXS5|B0CXS5_LACBS	LACBS	Laccaria bicolor	Fungi	CBM_48----Alpha-amylase----Alpha-amylase_C	1e-18	4.3e-18	680	3	CBM_48 Alpha-amylase Alpha-amylase_C
MGG_03186	MAGGR	Magnaporthe grisea	Fungi	CBM_48----Alpha-amylase----Alpha-amylase_C	1.8e-15	4.7e-19	691	3	CBM_48 Alpha-amylase Alpha-amylase_C
tr|F4RT18|F4RT18_MELLP	MELLP	Melampsora laricis-populina	Fungi	CBM_48----Alpha-amylase----Alpha-amylase_C	5.5e-16	2.1e-16	682	3	CBM_48 Alpha-amylase Alpha-amylase_C
MVEG_00788T0	MVNXX	Mortierella verticillata NRRL 6337	Fungi	CBM_48----Alpha-amylase----Alpha-amylase_C	1.2e-15	1.7e-16	712	3	CBM_48 Alpha-amylase Alpha-amylase_C
MVEG_02964T0	MVNXX	Mortierella verticillata NRRL 6337	Fungi	CBM_48----Alpha-amylase----Alpha-amylase_C	2.1e-16	8.6e-16	684	3	CBM_48 Alpha-amylase Alpha-amylase_C
jgi|Mucci2|187168|estExt_fgenesh1_pm.C_060057	MUCCI	Mucor circinelloides	Fungi	CBM_48----Alpha-amylase----Alpha-amylase_C	9.9e-14	4e-16	676	3	CBM_48 Alpha-amylase Alpha-amylase_C
tr|F9X4J8|F9X4J8_MYCGM	MYCGM	Mycosphaerella graminicola	Fungi	CBM_48----Alpha-amylase----Alpha-amylase_C	8.8e-14	3.6e-17	711	3	CBM_48 Alpha-amylase Alpha-amylase_C
tr|G0VIG6|G0VIG6_NAUCC	NAUCC	Naumovozyma castellii	Fungi	CBM_48----Alpha-amylase----Alpha-amylase_C	6e-14	9.8e-17	704	3	CBM_48 Alpha-amylase Alpha-amylase_C
tr|A1DED0|A1DED0_NEOFI	NEOFI	Neosartorya fischeri	Fungi	CBM_48----Alpha-amylase----Alpha-amylase_C	5e-19	3.4e-19	714	3	CBM_48 Alpha-amylase Alpha-amylase_C
tr|F5HCI1|F5HCI1_NEUCR	NEUCR	Neurospora crassa	Fungi	CBM_48----Alpha-amylase----Alpha-amylase_C	3.4e-18	1.4e-19	741	3	CBM_48 Alpha-amylase Alpha-amylase_C
tr|Q0V3W7|Q0V3W7_PHANO	PHANO	Phaeosphaeria nodorum	Fungi	CBM_48----Alpha-amylase----Alpha-amylase_C	1.5e-16	7.1e-16	669	3	CBM_48 Alpha-amylase Alpha-amylase_C
jgi|Phybl1|34996|estExt_Genewise1Plus.C_10149	PHYBL	Phycomyces blakesleeanus	Fungi	CBM_48----Alpha-amylase----Alpha-amylase_C	6e-15	1.1e-18	698	3	CBM_48 Alpha-amylase Alpha-amylase_C
jgi|PirE2_1|18219|gm1.17165_g	PIRSE	Piromyces sp. (strain E2)	Fungi	CBM_48----Alpha-amylase----Alpha-amylase_C	1.3e-12	1.1e-17	707	3	CBM_48 Alpha-amylase Alpha-amylase_C
jgi|Pospl1|110441|estExt_Genewise1Plus.C_140324	PPLXX	Postia placenta	Fungi	CBM_48----Alpha-amylase----Alpha-amylase_C	1e-17	4.6e-19	682	3	CBM_48 Alpha-amylase Alpha-amylase_C
jgi|Mycfi1|88469|estExt_fgenesh1_pg.C_160133	PFIXX	Pseudocercospora fijiensis	Fungi	CBM_48----Alpha-amylase----Alpha-amylase_C	2e-14	9.8e-18	711	3	CBM_48 Alpha-amylase Alpha-amylase_C
PGTG_17688	PUCGR	Puccinia graminis	Fungi	CBM_48----Alpha-amylase----Alpha-amylase_C	4.1e-15	1.8e-13	679	3	CBM_48 Alpha-amylase Alpha-amylase_C
tr|B2W2Q5|B2W2Q5_PYRTR	PYRTR	Pyrenophora tritici-repentis (strain Pt-1C-BFP)	Fungi	CBM_48----Alpha-amylase----Alpha-amylase_C	4.9e-16	4.7e-17	697	3	CBM_48 Alpha-amylase Alpha-amylase_C
RO3G_13160.1	RHIOR	Rhizopus oryzae	Fungi	CBM_48----Alpha-amylase----Alpha-amylase_C	9.5e-14	3.7e-17	695	3	CBM_48 Alpha-amylase Alpha-amylase_C
RO3G_13871.1	RHIOR	Rhizopus oryzae	Fungi	CBM_48----Alpha-amylase----Alpha-amylase_C	3.1e-14	1.2e-16	695	3	CBM_48 Alpha-amylase Alpha-amylase_C
jgi|Rhoba1_1|47816|estExt_fgenesh1_pm.C_10019	RHOGR	Rhodotorula graminis strain WP1	Fungi	CBM_48----Alpha-amylase----Alpha-amylase_C	1.5e-17	3.6e-17	676	3	CBM_48 Alpha-amylase Alpha-amylase_C
sp|P32775|GLGB_YEAST	YEAST	Saccharomyces cerevisiae	Fungi	CBM_48----Alpha-amylase----Alpha-amylase_C	9.1e-15	3.3e-17	704	3	CBM_48 Alpha-amylase Alpha-amylase_C
tr|A7ER41|A7ER41_SCLS1	SCLS1	Sclerotinia sclerotiorum	Fungi	CBM_48----Alpha-amylase----Alpha-amylase_C	4.7e-11	5.2e-16	697	3	CBM_48 Alpha-amylase Alpha-amylase_C
tr|F8NPA4|F8NPA4_SERL9	SERL9	Serpula lacrymans var. lacrymans (strain S7.9)	Fungi	CBM_48----Alpha-amylase----Alpha-amylase_C	1.3e-17	1.7e-17	679	3	CBM_48 Alpha-amylase Alpha-amylase_C
jgi|Sepmu1|147378|estExt_fgenesh1_kg.C_2_t20001	SPHMS	Sphaerulina musiva (strain SO2202)	Fungi	CBM_48----Alpha-amylase----Alpha-amylase_C	3.6e-14	5.5e-17	712	3	CBM_48 Alpha-amylase Alpha-amylase_C
SPPG_02088T0	SPIPN	Spizellomyces punctatus	Fungi	CBM_48----Alpha-amylase	1.2e-18	2.6e-18	757	2	CBM_48 Alpha-amylase
SPPG_03490T0	SPIPN	Spizellomyces punctatus	Fungi	CBM_48----Alpha-amylase----DUF3459	1.5e-09	1.7e-30	606	3	CBM_48 Alpha-amylase DUF3459
SPPG_05916T0	SPIPN	Spizellomyces punctatus	Fungi	CBM_48----Alpha-amylase----Alpha-amylase_C	9.9e-18	7.6e-19	689	3	CBM_48 Alpha-amylase Alpha-amylase_C
jgi|Sporo1|10112|e_gw1.2.169.1	SPORO	Sporobolomyces roseus	Fungi	CBM_48----Alpha-amylase----Alpha-amylase_C	4.6e-16	1.1e-16	712	3	CBM_48 Alpha-amylase Alpha-amylase_C
tr|G2QQD8|G2QQD8_THIHA	THIHA	Thielavia heterothallica	Fungi	CBM_48----Alpha-amylase----Alpha-amylase_C	3.2e-15	5.9e-20	703	3	CBM_48 Alpha-amylase Alpha-amylase_C
jgi|Treme1|71305|estExt_fgeneshTM_pm.C_30068	TREME	Tremella mesenterica	Fungi	CBM_48----Alpha-amylase----Alpha-amylase_C	2.1e-15	8.7e-18	691	3	CBM_48 Alpha-amylase Alpha-amylase_C
tr|D5GDS2|D5GDS2_TUBMM	TUBMM	Tuber melanosporum (strain Mel28)	Fungi	CBM_48----Alpha-amylase----Alpha-amylase_C	7.9e-17	3.8e-14	677	3	CBM_48 Alpha-amylase Alpha-amylase_C
tr|Q4P5Z3|Q4P5Z3_USTMA	USTMA	Ustilago maydis	Fungi	CBM_48----Alpha-amylase----Alpha-amylase_C	5.1e-16	2.2e-17	699	3	CBM_48 Alpha-amylase Alpha-amylase_C
sp|Q6CCT1|GLGB_YARLI	YARLI	Yarrowia lipolytica	Fungi	CBM_48----Alpha-amylase----Alpha-amylase_C	3.3e-16	4.2e-17	691	3	CBM_48 Alpha-amylase Alpha-amylase_C
ConsensusfromContig12026-snap_masked-ConsensusfromContig12026-abinit-gene-0.0-mRNA-1:cds:4076/67-85:0	CYAPA	Cyanophora paradoxa	Glaucophyta	CBM_48----Alpha-amylase	1.5e-05	0.00013	473	2	CBM_48 Alpha-amylase
ConsensusfromContig40680-maker-ConsensusfromContig40680-snap-gene-0.0-mRNA-1:cds:9253/179-192:1	CYAPA	Cyanophora paradoxa	Glaucophyta	CBM_48----Alpha-amylase	4.4e-09	1.4e-10	341	2	CBM_48 Alpha-amylase
SARC_05365T1	SARXX	Sphaeroforma arctica	Ichthyosporea	CBM_48----Alpha-amylase----DUF3372	2.6e-08	4.1e-10	956	3	CBM_48 Alpha-amylase DUF3372
SARC_09810T0	SARXX	Sphaeroforma arctica	Ichthyosporea	CBM_48----Alpha-amylase----Alpha-amylase_C	4.4e-11	3.9e-14	623	3	CBM_48 Alpha-amylase Alpha-amylase_C
gnl|CMER|CMH144C	CYAME	Cyanidioschyzon merolae	Rhodophyta	CBM_48----Alpha-amylase----Alpha-amylase_C	3.4e-15	8.2e-17	686	3	CBM_48 Alpha-amylase Alpha-amylase_C
gnl|CMER|CMP300C	CYAME	Cyanidioschyzon merolae	Rhodophyta	PUD----PUD----CBM_48----Alpha-amylase	1.1e-14	2.2e-20	1788	4	PUD PUD CBM_48 Alpha-amylase
tr|D8LZ02|D8LZ02_BLAHO	BLAHO	Blastocystis hominis	Stramenopiles	CBM_48----Alpha-amylase	0.0002	1.5e-05	749	2	CBM_48 Alpha-amylase
AcoGoldSmith_v1.001131m|PACid:18143381	AQUCA	Aquilegia coerulea	Streptophyta	CBM_48----Alpha-amylase	6.7e-13	2.7e-19	789	2	CBM_48 Alpha-amylase
AcoGoldSmith_v1.017261m|PACid:18146205	AQUCA	Aquilegia coerulea	Streptophyta	CBM_48----NfI_DNAbd_pre-N~Alpha-amylase----Alpha-amylase_C	3.5e-05	9.4e-12	853	4	CBM_48 NfI_DNAbd_pre-N Alpha-amylase Alpha-amylase_C
AcoGoldSmith_v1.021517m|PACid:18152407	AQUCA	Aquilegia coerulea	Streptophyta	CBM_48----Alpha-amylase----Alpha-amylase_C	4.9e-18	2.9e-15	749	3	CBM_48 Alpha-amylase Alpha-amylase_C
AcoGoldSmith_v1.020364m|PACid:18155218	AQUCA	Aquilegia coerulea	Streptophyta	CBM_48----Alpha-amylase----Alpha-amylase_C	2.5e-17	8.7e-16	806	3	CBM_48 Alpha-amylase Alpha-amylase_C
jgi|Araly1|470308|fgenesh2_kg.1__262__AT1G03310.2	ARALY	Arabidopsis lyrata	Streptophyta	CBM_48----Alpha-amylase	4e-15	2.7e-10	872	2	CBM_48 Alpha-amylase
jgi|Araly1|321348|fgenesh1_pm.C_scaffold_4001405	ARALY	Arabidopsis lyrata	Streptophyta	CBM_48----Alpha-amylase----Alpha-amylase_C	3.5e-18	2.2e-18	829	3	CBM_48 Alpha-amylase Alpha-amylase_C
jgi|Araly1|483030|fgenesh2_kg.4__2090__AT2G39930.1	ARALY	Arabidopsis lyrata	Streptophyta	CBM_48----Alpha-amylase	3.1e-17	5.4e-22	783	2	CBM_48 Alpha-amylase
jgi|Araly1|908239|scaffold_600296.1	ARALY	Arabidopsis lyrata	Streptophyta	CBM_48----Alpha-amylase----Alpha-amylase_C	2.2e-17	5.4e-16	816	3	CBM_48 Alpha-amylase Alpha-amylase_C
jgi|Araly1|487216|fgenesh2_kg.6__350__AT5G04360.1	ARALY	Arabidopsis lyrata	Streptophyta	CBM_48----Alpha-amylase~DUF3372	1.1e-13	2.4e-11	964	3	CBM_48 Alpha-amylase DUF3372
jgi|Araly1|911044|scaffold_603101.1	ARALY	Arabidopsis lyrata	Streptophyta	CBM_48----Alpha-amylase	1.1e-13	2.9e-20	766	2	CBM_48 Alpha-amylase
sp|O23647|GLGB1_ARATH	ARATH	Arabidopsis thaliana	Streptophyta	CBM_48----Alpha-amylase----Alpha-amylase_C	2.8e-18	6.4e-17	858	3	CBM_48 Alpha-amylase Alpha-amylase_C
sp|Q9LZS3|GLGB2_ARATH	ARATH	Arabidopsis thaliana	Streptophyta	CBM_48----Alpha-amylase----Alpha-amylase_C	6.5e-18	6.2e-16	805	3	CBM_48 Alpha-amylase Alpha-amylase_C
sp|O04196|ISOA1_ARATH	ARATH	Arabidopsis thaliana	Streptophyta	CBM_48----Alpha-amylase	2.7e-16	3e-22	783	2	CBM_48 Alpha-amylase
sp|Q8L735|ISOA2_ARATH	ARATH	Arabidopsis thaliana	Streptophyta	CBM_48----Alpha-amylase	1.5e-14	7e-10	882	2	CBM_48 Alpha-amylase
sp|Q9M0S5|ISOA3_ARATH	ARATH	Arabidopsis thaliana	Streptophyta	CBM_48----Alpha-amylase	2.8e-13	2e-20	764	2	CBM_48 Alpha-amylase
sp|Q8GTR4|PULA1_ARATH	ARATH	Arabidopsis thaliana	Streptophyta	CBM_48----Alpha-amylase~DUF3372	2.9e-14	1.8e-11	965	3	CBM_48 Alpha-amylase DUF3372
tr|I1IQX6|I1IQX6_BRADI	BRADI	Brachypodium distachyon	Streptophyta	CBM_48----Alpha-amylase	4.1e-14	1.7e-19	787	2	CBM_48 Alpha-amylase
tr|I1IA59|I1IA59_BRADI	BRADI	Brachypodium distachyon	Streptophyta	CBM_48----Alpha-amylase----Alpha-amylase_C	5.2e-17	3.2e-20	835	3	CBM_48 Alpha-amylase Alpha-amylase_C
tr|I1HJQ0|I1HJQ0_BRADI	BRADI	Brachypodium distachyon	Streptophyta	CBM_48----Alpha-amylase	9.8e-11	8.4e-08	807	2	CBM_48 Alpha-amylase
tr|I1I8M0|I1I8M0_BRADI	BRADI	Brachypodium distachyon	Streptophyta	CBM_48----Alpha-amylase	2.8e-17	4.1e-21	794	2	CBM_48 Alpha-amylase
tr|I1IXF9|I1IXF9_BRADI	BRADI	Brachypodium distachyon	Streptophyta	CBM_48----Alpha-amylase----Alpha-amylase_C	2.4e-17	1.7e-17	860	3	CBM_48 Alpha-amylase Alpha-amylase_C
tr|I1GYK1|I1GYK1_BRADI	BRADI	Brachypodium distachyon	Streptophyta	CBM_48----Alpha-amylase----Alpha-amylase_C	5.6e-07	8.8e-14	916	3	CBM_48 Alpha-amylase Alpha-amylase_C
tr|I1GV79|I1GV79_BRADI	BRADI	Brachypodium distachyon	Streptophyta	CBM_48----Alpha-amylase----Alpha-amylase_C	5.7e-17	5.4e-16	829	3	CBM_48 Alpha-amylase Alpha-amylase_C
tr|I1IVF1|I1IVF1_BRADI	BRADI	Brachypodium distachyon	Streptophyta	CBM_48----Alpha-amylase----DUF3372	8.2e-16	4.4e-11	901	3	CBM_48 Alpha-amylase DUF3372
evm.model.supercontig_115.45|PACid:16406210	CARPA	Carica papaya	Streptophyta	CBM_48----Alpha-amylase	9.5e-16	1.8e-19	592	2	CBM_48 Alpha-amylase
evm.model.supercontig_36.185|PACid:16418376	CARPA	Carica papaya	Streptophyta	CBM_48----Alpha-amylase	1e-14	3.9e-19	690	2	CBM_48 Alpha-amylase
evm.model.supercontig_485.4|PACid:16420984	CARPA	Carica papaya	Streptophyta	CBM_48----Alpha-amylase	4.2e-14	1.5e-11	880	2	CBM_48 Alpha-amylase
evm.model.supercontig_5.62|PACid:16421513	CARPA	Carica papaya	Streptophyta	CBM_48----Alpha-amylase----Alpha-amylase_C	4.3e-18	7.6e-16	908	3	CBM_48 Alpha-amylase Alpha-amylase_C
evm.model.supercontig_801.2|PACid:16426833	CARPA	Carica papaya	Streptophyta	CBM_48~Alpha-amylase----Alpha-amylase_C	3.6e-20	4.1e-07	637	3	CBM_48 Alpha-amylase Alpha-amylase_C
clementine0.9_031776m|PACid:19253813	CCLXX	Citrus clementina	Streptophyta	CBM_48----Alpha-amylase	5.2e-13	7.1e-19	716	2	CBM_48 Alpha-amylase
clementine0.9_034647m|PACid:19262555	CCLXX	Citrus clementina	Streptophyta	CBM_48----Alpha-amylase	1.6e-16	6.6e-14	740	2	CBM_48 Alpha-amylase
clementine0.9_001890m|PACid:19262782	CCLXX	Citrus clementina	Streptophyta	CBM_48----Alpha-amylase----Alpha-amylase_C	1.9e-05	5.2e-12	901	3	CBM_48 Alpha-amylase Alpha-amylase_C
clementine0.9_027448m|PACid:19264509	CCLXX	Citrus clementina	Streptophyta	CBM_48----Alpha-amylase	2.9e-13	2.8e-09	868	2	CBM_48 Alpha-amylase
clementine0.9_002354m|PACid:19267954	CCLXX	Citrus clementina	Streptophyta	CBM_48----Alpha-amylase----Alpha-amylase_C	2.9e-16	1e-15	837	3	CBM_48 Alpha-amylase Alpha-amylase_C
clementine0.9_002220m|PACid:19270010	CCLXX	Citrus clementina	Streptophyta	CBM_48----Alpha-amylase----Alpha-amylase_C	3.1e-18	3.3e-14	856	3	CBM_48 Alpha-amylase Alpha-amylase_C
clementine0.9_002367m|PACid:19270011	CCLXX	Citrus clementina	Streptophyta	CBM_48----Alpha-amylase----Alpha-amylase_C	3e-18	3.4e-14	836	3	CBM_48 Alpha-amylase Alpha-amylase_C
orange1.1g035501m|PACid:18092452	CITSI	Citrus sinensis	Streptophyta	CBM_48----Alpha-amylase----Alpha-amylase_C	3.9e-18	1.1e-15	732	3	CBM_48 Alpha-amylase Alpha-amylase_C
orange1.1g047308m|PACid:18093385	CITSI	Citrus sinensis	Streptophyta	CBM_48----Alpha-amylase	6.2e-14	2.9e-09	878	2	CBM_48 Alpha-amylase
orange1.1g002609m|PACid:18100032	CITSI	Citrus sinensis	Streptophyta	CBM_48----Alpha-amylase----Alpha-amylase_C	1.9e-05	5.3e-12	900	3	CBM_48 Alpha-amylase Alpha-amylase_C
orange1.1g003230m|PACid:18101085	CITSI	Citrus sinensis	Streptophyta	CBM_48----Alpha-amylase----Alpha-amylase_C	4e-16	1.3e-15	837	3	CBM_48 Alpha-amylase Alpha-amylase_C
orange1.1g003653m|PACid:18105339	CITSI	Citrus sinensis	Streptophyta	CBM_48----Alpha-amylase	2.1e-16	3.2e-18	805	2	CBM_48 Alpha-amylase
orange1.1g003977m|PACid:18108358	CITSI	Citrus sinensis	Streptophyta	CBM_48----Alpha-amylase	5.5e-13	1.2e-18	782	2	CBM_48 Alpha-amylase
Cucsa.077550.1	CUCSA	Cucumis sativis	Streptophyta	CBM_48----Alpha-amylase----Alpha-amylase_C	1.5e-17	3.6e-15	850	3	CBM_48 Alpha-amylase Alpha-amylase_C
Cucsa.077550.2	CUCSA	Cucumis sativis	Streptophyta	CBM_48----Alpha-amylase----Alpha-amylase_C	1.4e-17	3.5e-15	814	3	CBM_48 Alpha-amylase Alpha-amylase_C
Cucsa.084930.1	CUCSA	Cucumis sativis	Streptophyta	CBM_48----Alpha-amylase	3.3e-12	2.6e-11	885	2	CBM_48 Alpha-amylase
Cucsa.281840.1	CUCSA	Cucumis sativis	Streptophyta	CBM_48----Alpha-amylase	2e-15	5e-23	810	2	CBM_48 Alpha-amylase
Cucsa.308730.1	CUCSA	Cucumis sativis	Streptophyta	CBM_48----Alpha-amylase----DUF3372	1.8e-11	1.9e-10	960	3	CBM_48 Alpha-amylase DUF3372
Cucsa.311690.1	CUCSA	Cucumis sativis	Streptophyta	CBM_48----Alpha-amylase	5e-14	2.6e-19	775	2	CBM_48 Alpha-amylase
Cucsa.378410.1	CUCSA	Cucumis sativis	Streptophyta	CBM_48----Alpha-amylase----Alpha-amylase_C	1.8e-17	5.6e-16	876	3	CBM_48 Alpha-amylase Alpha-amylase_C
Cucsa.378410.2	CUCSA	Cucumis sativis	Streptophyta	CBM_48----Alpha-amylase----Alpha-amylase_C	1.7e-17	5.2e-16	848	3	CBM_48 Alpha-amylase Alpha-amylase_C
Egrandis_v1_0.002186m|PACid:18760818	EUCGR	Eucalyptus grandis	Streptophyta	CBM_48----Alpha-amylase----Alpha-amylase_C	5.6e-06	4.1e-14	904	3	CBM_48 Alpha-amylase Alpha-amylase_C
Egrandis_v1_0.002682m|PACid:18763471	EUCGR	Eucalyptus grandis	Streptophyta	CBM_48----Alpha-amylase----Alpha-amylase_C	2e-18	3e-14	845	3	CBM_48 Alpha-amylase Alpha-amylase_C
Egrandis_v1_0.053885m|PACid:18771966	EUCGR	Eucalyptus grandis	Streptophyta	CBM_48----Alpha-amylase	4.9e-09	1e-10	862	2	CBM_48 Alpha-amylase
Egrandis_v1_0.003344m|PACid:18785387	EUCGR	Eucalyptus grandis	Streptophyta	CBM_48----Alpha-amylase	1.5e-13	1.2e-18	786	2	CBM_48 Alpha-amylase
Egrandis_v1_0.003259m|PACid:18797131	EUCGR	Eucalyptus grandis	Streptophyta	CBM_48----Alpha-amylase	3.6e-16	1.7e-23	794	2	CBM_48 Alpha-amylase
Egrandis_v1_0.003628m|PACid:18797132	EUCGR	Eucalyptus grandis	Streptophyta	CBM_48----Alpha-amylase	3.6e-16	1.4e-23	763	2	CBM_48 Alpha-amylase
Egrandis_v1_0.002698m|PACid:18799575	EUCGR	Eucalyptus grandis	Streptophyta	CBM_48----Alpha-amylase----Alpha-amylase_C	6.9e-18	1.2e-18	844	3	CBM_48 Alpha-amylase Alpha-amylase_C
gene03420	FRAVE	Fragaria vesca	Streptophyta	CBM_48----Alpha-amylase----Alpha-amylase_C----Rcd1~Rcd1	3.3e-06	4.2e-10	1322	5	CBM_48 Alpha-amylase Alpha-amylase_C Rcd1 Rcd1
gene08644	FRAVE	Fragaria vesca	Streptophyta	CBM_48----Alpha-amylase----Alpha-amylase_C	2.5e-19	5.1e-14	845	3	CBM_48 Alpha-amylase Alpha-amylase_C
gene08646	FRAVE	Fragaria vesca	Streptophyta	CBM_48----Alpha-amylase----Alpha-amylase_C	1.2e-17	8.5e-14	800	3	CBM_48 Alpha-amylase Alpha-amylase_C
gene11912	FRAVE	Fragaria vesca	Streptophyta	CBM_48----Alpha-amylase	7.8e-13	1.5e-18	794	2	CBM_48 Alpha-amylase
gene12022	FRAVE	Fragaria vesca	Streptophyta	CBM_48----Alpha-amylase	3e-17	2.5e-18	767	2	CBM_48 Alpha-amylase
gene23425	FRAVE	Fragaria vesca	Streptophyta	CBM_48----Alpha-amylase----DUF3372	3.7e-06	1e-07	949	3	CBM_48 Alpha-amylase DUF3372
gene27855	FRAVE	Fragaria vesca	Streptophyta	CBM_48----Alpha-amylase	1.9e-15	1.2e-12	868	2	CBM_48 Alpha-amylase
gene30233	FRAVE	Fragaria vesca	Streptophyta	Metallophos----CBM_48----Alpha-amylase----Alpha-amylase_C	4e-18	7.7e-16	1189	4	Metallophos CBM_48 Alpha-amylase Alpha-amylase_C
tr|K7KHN1|K7KHN1_SOYBN	SOYBN	Glycine max	Streptophyta	CBM_48----Alpha-amylase----Alpha-amylase_C	7.8e-19	5.8e-14	898	3	CBM_48 Alpha-amylase Alpha-amylase_C
tr|K7MYJ2|K7MYJ2_SOYBN	SOYBN	Glycine max	Streptophyta	CBM_48----Alpha-amylase	9.2e-16	2e-08	865	2	CBM_48 Alpha-amylase
tr|K7KU93|K7KU93_SOYBN	SOYBN	Glycine max	Streptophyta	CBM_48----Alpha-amylase	4.6e-13	2.3e-20	772	2	CBM_48 Alpha-amylase
tr|K7KJ81|K7KJ81_SOYBN	SOYBN	Glycine max	Streptophyta	CBM_48----Alpha-amylase	8.1e-12	3.3e-20	783	2	CBM_48 Alpha-amylase
tr|K7KF62|K7KF62_SOYBN	SOYBN	Glycine max	Streptophyta	CBM_48----Alpha-amylase	1e-12	9.2e-10	866	2	CBM_48 Alpha-amylase
tr|K7MQT1|K7MQT1_SOYBN	SOYBN	Glycine max	Streptophyta	CBM_48----Alpha-amylase----Alpha-amylase_C	3.8e-06	2.6e-14	899	3	CBM_48 Alpha-amylase Alpha-amylase_C
tr|I1NAK8|I1NAK8_SOYBN	SOYBN	Glycine max	Streptophyta	CBM_48----Alpha-amylase----Alpha-amylase_C	2.8e-17	1.8e-17	870	3	CBM_48 Alpha-amylase Alpha-amylase_C
tr|I1LCL8|I1LCL8_SOYBN	SOYBN	Glycine max	Streptophyta	CBM_48----Alpha-amylase~DUF3372	3.6e-12	3.3e-10	951	3	CBM_48 Alpha-amylase DUF3372
tr|I1KPR5|I1KPR5_SOYBN	SOYBN	Glycine max	Streptophyta	CBM_48----Alpha-amylase~DUF187	9.2e-13	2.7e-21	798	3	CBM_48 Alpha-amylase DUF187
tr|K7KJ82|K7KJ82_SOYBN	SOYBN	Glycine max	Streptophyta	CBM_48----Alpha-amylase----Alpha-amylase_C	8.5e-12	3.2e-20	760	3	CBM_48 Alpha-amylase Alpha-amylase_C
tr|I1JPY7|I1JPY7_SOYBN	SOYBN	Glycine max	Streptophyta	CBM_48----Alpha-amylase----Alpha-amylase_C	6.6e-18	1.2e-17	870	3	CBM_48 Alpha-amylase Alpha-amylase_C
tr|K7KSJ3|K7KSJ3_SOYBN	SOYBN	Glycine max	Streptophyta	CBM_48----Alpha-amylase	3.2e-09	0.00018	508	2	CBM_48 Alpha-amylase
tr|M0VRT0|M0VRT0_HORVD	HORVD	Hordeum vulgare var. distichum	Streptophyta	CBM_48----Alpha-amylase	6.8e-10	7.5e-07	711	2	CBM_48 Alpha-amylase
tr|M0XWL3|M0XWL3_HORVD	HORVD	Hordeum vulgare var. distichum	Streptophyta	CBM_48----Alpha-amylase	2.6e-18	5e-17	483	2	CBM_48 Alpha-amylase
tr|M0UGN2|M0UGN2_HORVD	HORVD	Hordeum vulgare var. distichum	Streptophyta	CBM_48----Alpha-amylase	1e-12	8.5e-20	776	2	CBM_48 Alpha-amylase
tr|M0W475|M0W475_HORVD	HORVD	Hordeum vulgare var. distichum	Streptophyta	CBM_48----Alpha-amylase	3.8e-07	1.2e-13	632	2	CBM_48 Alpha-amylase
tr|M0WBZ4|M0WBZ4_HORVD	HORVD	Hordeum vulgare var. distichum	Streptophyta	CBM_48----Alpha-amylase	5.2e-19	6.8e-20	421	2	CBM_48 Alpha-amylase
cassava13044.valid.m1	MANES	Manihot esculenta	Streptophyta	CBM_48----Alpha-amylase----Alpha-amylase_C	4.6e-20	3.3e-14	852	3	CBM_48 Alpha-amylase Alpha-amylase_C
cassava29533.valid.m1	MANES	Manihot esculenta	Streptophyta	CBM_48----Alpha-amylase	2.1e-13	1.7e-10	883	2	CBM_48 Alpha-amylase
cassava29595.valid.m1	MANES	Manihot esculenta	Streptophyta	CBM_48----Alpha-amylase----Alpha-amylase_C	4.4e-05	1.1e-18	616	3	CBM_48 Alpha-amylase Alpha-amylase_C
cassava41297.m1	MANES	Manihot esculenta	Streptophyta	CBM_48----Alpha-amylase	3.2e-17	9.9e-19	625	2	CBM_48 Alpha-amylase
cassava43258.valid.m1	MANES	Manihot esculenta	Streptophyta	CBM_48----Alpha-amylase	4.9e-07	5.2e-07	495	2	CBM_48 Alpha-amylase
Medtr3g150300.1|PACid:17453029	MEDTR	Medicago truncatula	Streptophyta	CBM_48----Alpha-amylase	4.6e-12	3.1e-14	672	2	CBM_48 Alpha-amylase
Medtr4g160980.1|PACid:17460986	MEDTR	Medicago truncatula	Streptophyta	CBM_48----Alpha-amylase	7.6e-11	1.9e-21	788	2	CBM_48 Alpha-amylase
mgf012151m	MIMGU	Mimulus nasutus	Streptophyta	CBM_48----Alpha-amylase	1.3e-14	6.1e-26	712	2	CBM_48 Alpha-amylase
mgf008325m	MIMGU	Mimulus nasutus	Streptophyta	CBM_48----Alpha-amylase	3.5e-11	9.4e-14	805	2	CBM_48 Alpha-amylase
mgf015185m	MIMGU	Mimulus nasutus	Streptophyta	CBM_48----Alpha-amylase	9e-14	2.3e-20	707	2	CBM_48 Alpha-amylase
mgf008293m	MIMGU	Mimulus nasutus	Streptophyta	CBM_48----Alpha-amylase----Alpha-amylase_C	4.8e-19	3.4e-18	708	3	CBM_48 Alpha-amylase Alpha-amylase_C
mgf009719m	MIMGU	Mimulus nasutus	Streptophyta	CBM_48----Alpha-amylase----Alpha-amylase_C	3.8e-20	6.3e-15	849	3	CBM_48 Alpha-amylase Alpha-amylase_C
mgf009397m	MIMGU	Mimulus nasutus	Streptophyta	CBM_48----Alpha-amylase----Alpha-amylase_C	8.1e-06	2.8e-12	881	3	CBM_48 Alpha-amylase Alpha-amylase_C
tr|M0T502|M0T502_MUSAM	MUSAM	Musa acuminata subsp. Malaccensis	Streptophyta	CBM_48----Alpha-amylase----Alpha-amylase_C	1.2e-17	1.2e-16	852	3	CBM_48 Alpha-amylase Alpha-amylase_C
tr|M0T6Q1|M0T6Q1_MUSAM	MUSAM	Musa acuminata subsp. Malaccensis	Streptophyta	CBM_48----Alpha-amylase----Alpha-amylase_C	3.6e-08	8.8e-15	908	3	CBM_48 Alpha-amylase Alpha-amylase_C
tr|M0U0F6|M0U0F6_MUSAM	MUSAM	Musa acuminata subsp. Malaccensis	Streptophyta	CBM_48----Alpha-amylase	4.2e-12	5.2e-20	715	2	CBM_48 Alpha-amylase
tr|M0T7G7|M0T7G7_MUSAM	MUSAM	Musa acuminata subsp. Malaccensis	Streptophyta	CBM_48----Alpha-amylase	9.9e-16	1.2e-06	756	2	CBM_48 Alpha-amylase
tr|M0SL36|M0SL36_MUSAM	MUSAM	Musa acuminata subsp. Malaccensis	Streptophyta	CBM_48----Alpha-amylase----Alpha-amylase_C	1.7e-19	1.1e-11	804	3	CBM_48 Alpha-amylase Alpha-amylase_C
sp|Q01401|GLGB_ORYSJ	ORYSJ	Oryza sativa japonicum	Streptophyta	CBM_48----Alpha-amylase----Alpha-amylase_C	2.1e-16	9.7e-16	820	3	CBM_48 Alpha-amylase Alpha-amylase_C
tr|Q6H6P8|Q6H6P8_ORYSJ	ORYSJ	Oryza sativa japonicum	Streptophyta	CBM_48----Alpha-amylase----Alpha-amylase_C	9e-18	5.8e-19	825	3	CBM_48 Alpha-amylase Alpha-amylase_C
tr|Q5VN31|Q5VN31_ORYSJ	ORYSJ	Oryza sativa japonicum	Streptophyta	CBM_48----Alpha-amylase----Alpha-amylase_C	1.1e-08	1.4e-13	903	3	CBM_48 Alpha-amylase Alpha-amylase_C
tr|Q6K4A4|Q6K4A4_ORYSJ	ORYSJ	Oryza sativa japonicum	Streptophyta	CBM_48----Alpha-amylase~Glyco_hydro_31	5.6e-12	1.7e-20	700	3	CBM_48 Alpha-amylase Glyco_hydro_31
tr|Q6AU80|Q6AU80_ORYSJ	ORYSJ	Oryza sativa japonicum	Streptophyta	CBM_48----Alpha-amylase	1.8e-11	4.9e-07	800	2	CBM_48 Alpha-amylase
tr|Q7X834|Q7X834_ORYSJ	ORYSJ	Oryza sativa japonicum	Streptophyta	CBM_48----Alpha-amylase----DUF3372	1.3e-14	5.8e-10	954	3	CBM_48 Alpha-amylase DUF3372
tr|Q0J4C6|Q0J4C6_ORYSJ	ORYSJ	Oryza sativa japonicum	Streptophyta	CBM_48----Alpha-amylase	1e-18	3.5e-23	725	2	CBM_48 Alpha-amylase
tr|A9RL34|A9RL34_PHYPA	PHYPA	Physcomitrella patens ssp patens	Streptophyta	CBM_48----Alpha-amylase----Alpha-amylase_C	8.9e-18	1.3e-14	688	3	CBM_48 Alpha-amylase Alpha-amylase_C
tr|A9TBS0|A9TBS0_PHYPA	PHYPA	Physcomitrella patens ssp patens	Streptophyta	CBM_48----Alpha-amylase----Alpha-amylase_C	3.8e-09	3.4e-13	865	3	CBM_48 Alpha-amylase Alpha-amylase_C
tr|A9RYH5|A9RYH5_PHYPA	PHYPA	Physcomitrella patens ssp patens	Streptophyta	CBM_48----Alpha-amylase	2e-17	3.6e-20	828	2	CBM_48 Alpha-amylase
tr|A9SBZ5|A9SBZ5_PHYPA	PHYPA	Physcomitrella patens ssp patens	Streptophyta	CBM_48----Alpha-amylase----Alpha-amylase_C	1.1e-16	7.8e-14	688	3	CBM_48 Alpha-amylase Alpha-amylase_C
tr|A9S7P1|A9S7P1_PHYPA	PHYPA	Physcomitrella patens ssp patens	Streptophyta	CBM_48----Alpha-amylase----Alpha-amylase_C	1.2e-16	6.1e-14	688	3	CBM_48 Alpha-amylase Alpha-amylase_C
tr|A9RS27|A9RS27_PHYPA	PHYPA	Physcomitrella patens ssp patens	Streptophyta	CBM_48----Alpha-amylase	2.2e-16	2.9e-21	723	2	CBM_48 Alpha-amylase
MA_10430611g0010	PICAB	Picea abies (Picea excelsa)	Streptophyta	CBM_48----Alpha-amylase	1.7e-18	2.1e-13	656	2	CBM_48 Alpha-amylase
tr|B9GV03|B9GV03_POPTR	POPTR	Populus trichocarpa	Streptophyta	CBM_48----Alpha-amylase	8.5e-13	9.5e-17	819	2	CBM_48 Alpha-amylase
tr|B9IN05|B9IN05_POPTR	POPTR	Populus trichocarpa	Streptophyta	CBM_48----Alpha-amylase	6.7e-14	1.7e-20	801	2	CBM_48 Alpha-amylase
tr|B9H5H5|B9H5H5_POPTR	POPTR	Populus trichocarpa	Streptophyta	CBM_48----Alpha-amylase----Alpha-amylase_C	1e-19	3.7e-15	701	3	CBM_48 Alpha-amylase Alpha-amylase_C
tr|B9HAL8|B9HAL8_POPTR	POPTR	Populus trichocarpa	Streptophyta	CBM_48----Alpha-amylase	3.8e-14	7.2e-23	826	2	CBM_48 Alpha-amylase
tr|B9MTP9|B9MTP9_POPTR	POPTR	Populus trichocarpa	Streptophyta	CBM_48----Alpha-amylase----Alpha-amylase_C	4e-17	9.8e-16	730	3	CBM_48 Alpha-amylase Alpha-amylase_C
ppa001199m|PACid:17641392	PRUPE	Prunus persica	Streptophyta	CBM_48----Alpha-amylase	1.9e-13	1.3e-11	883	2	CBM_48 Alpha-amylase
ppa001312m|PACid:17644921	PRUPE	Prunus persica	Streptophyta	CBM_48----Alpha-amylase----Alpha-amylase_C	1.4e-18	5.3e-17	856	3	CBM_48 Alpha-amylase Alpha-amylase_C
ppa001639m|PACid:17658030	PRUPE	Prunus persica	Streptophyta	CBM_48----Alpha-amylase	5e-12	4e-20	788	2	CBM_48 Alpha-amylase
ppa016544m|PACid:17661343	PRUPE	Prunus persica	Streptophyta	CBM_48----Alpha-amylase----Alpha-amylase_C	5.3e-05	1.6e-11	877	3	CBM_48 Alpha-amylase Alpha-amylase_C
ppa025097m|PACid:17663348	PRUPE	Prunus persica	Streptophyta	CBM_48----Alpha-amylase~DUF187	1.2e-16	2e-22	777	3	CBM_48 Alpha-amylase DUF187
ppa001929m|PACid:17667125	PRUPE	Prunus persica	Streptophyta	CBM_48----Alpha-amylase----Alpha-amylase_C	1.4e-19	8.4e-15	740	3	CBM_48 Alpha-amylase Alpha-amylase_C
27496.m000095|PACid:16798509	RICCO	Ricinus communis	Streptophyta	CBM_48----Alpha-amylase----Alpha-amylase_C	4.5e-18	4.8e-17	863	3	CBM_48 Alpha-amylase Alpha-amylase_C
28153.m000287|PACid:16800091	RICCO	Ricinus communis	Streptophyta	CBM_48----Alpha-amylase	2.1e-12	3.2e-09	872	2	CBM_48 Alpha-amylase
29475.m000230|PACid:16802915	RICCO	Ricinus communis	Streptophyta	CBM_48----Alpha-amylase~DUF3372	3.5e-15	2.3e-10	964	3	CBM_48 Alpha-amylase DUF3372
29762.m000486|PACid:16808134	RICCO	Ricinus communis	Streptophyta	CBM_48----Alpha-amylase----Alpha-amylase_C	1.5e-06	2.1e-15	894	3	CBM_48 Alpha-amylase Alpha-amylase_C
29776.m000488|PACid:16808329	RICCO	Ricinus communis	Streptophyta	CBM_48----Alpha-amylase	8.5e-15	2.1e-22	795	2	CBM_48 Alpha-amylase
29908.m006089|PACid:16812910	RICCO	Ricinus communis	Streptophyta	CBM_48----Alpha-amylase	4.2e-14	4.8e-19	783	2	CBM_48 Alpha-amylase
30170.m014359|PACid:16822192	RICCO	Ricinus communis	Streptophyta	CBM_48----Alpha-amylase----Alpha-amylase_C	1.1e-19	1.4e-14	914	3	CBM_48 Alpha-amylase Alpha-amylase_C
tr|D8QTA3|D8QTA3_SELML	SELML	Selaginella moellendorffii	Streptophyta	CBM_48----Alpha-amylase----DUF3372	1.4e-13	1.9e-07	888	3	CBM_48 Alpha-amylase DUF3372
tr|D8QQR9|D8QQR9_SELML	SELML	Selaginella moellendorffii	Streptophyta	CBM_48----Alpha-amylase----Alpha-amylase_C	2.7e-18	1e-14	798	3	CBM_48 Alpha-amylase Alpha-amylase_C
tr|D8QQC2|D8QQC2_SELML	SELML	Selaginella moellendorffii	Streptophyta	CBM_48----Alpha-amylase----Alpha-amylase_C	5e-16	3e-16	1132	3	CBM_48 Alpha-amylase Alpha-amylase_C
tr|D8SKI7|D8SKI7_SELML	SELML	Selaginella moellendorffii	Streptophyta	CBM_48----Alpha-amylase	1.9e-16	6.2e-19	738	2	CBM_48 Alpha-amylase
tr|D8T984|D8T984_SELML	SELML	Selaginella moellendorffii	Streptophyta	CBM_48----Alpha-amylase	2.4e-14	4.5e-17	753	2	CBM_48 Alpha-amylase
tr|D8T1J8|D8T1J8_SELML	SELML	Selaginella moellendorffii	Streptophyta	CBM_48----Alpha-amylase----Alpha-amylase_C	1.3e-08	2.9e-11	783	3	CBM_48 Alpha-amylase Alpha-amylase_C
tr|D8R8L6|D8R8L6_SELML	SELML	Selaginella moellendorffii	Streptophyta	CBM_48----Alpha-amylase----Alpha-amylase_C	4.5e-16	2.6e-13	1086	3	CBM_48 Alpha-amylase Alpha-amylase_C
tr|D8SQR7|D8SQR7_SELML	SELML	Selaginella moellendorffii	Streptophyta	CBM_48----Alpha-amylase	8.6e-18	1.1e-15	960	2	CBM_48 Alpha-amylase
SiPROV002073m|PACid:18174084	SETIT	Setaria italica	Streptophyta	CBM_48----Alpha-amylase----Alpha-amylase_C	2.5e-18	7.7e-20	843	3	CBM_48 Alpha-amylase Alpha-amylase_C
SiPROV002646m|PACid:18180589	SETIT	Setaria italica	Streptophyta	CBM_48----Alpha-amylase	3.5e-13	3.9e-20	777	2	CBM_48 Alpha-amylase
SiPROV002484m|PACid:18187070	SETIT	Setaria italica	Streptophyta	CBM_48----Alpha-amylase	3.3e-18	2e-23	795	2	CBM_48 Alpha-amylase
SiPROV001674m|PACid:18199001	SETIT	Setaria italica	Streptophyta	CBM_48----Alpha-amylase----Alpha-amylase_C	2.3e-17	2.8e-15	901	3	CBM_48 Alpha-amylase Alpha-amylase_C
SiPROV001643m|PACid:18204584	SETIT	Setaria italica	Streptophyta	CBM_48----Alpha-amylase----Alpha-amylase_C	2.8e-18	4e-18	905	3	CBM_48 Alpha-amylase Alpha-amylase_C
tr|K4CQU8|K4CQU8_SOLLC	SOLLC	Solanum lycopersicum	Streptophyta	CBM_48----Alpha-amylase----Alpha-amylase_C	8.1e-18	2.9e-19	876	3	CBM_48 Alpha-amylase Alpha-amylase_C
tr|K4CC79|K4CC79_SOLLC	SOLLC	Solanum lycopersicum	Streptophyta	CBM_48----Alpha-amylase	1e-15	4.3e-24	787	2	CBM_48 Alpha-amylase
tr|K4CUA7|K4CUA7_SOLLC	SOLLC	Solanum lycopersicum	Streptophyta	CBM_48----Alpha-amylase	6.1e-13	3e-11	866	2	CBM_48 Alpha-amylase
tr|K4C3V2|K4C3V2_SOLLC	SOLLC	Solanum lycopersicum	Streptophyta	CBM_48----Alpha-amylase	3.3e-12	1.3e-17	739	2	CBM_48 Alpha-amylase
tr|K4BVW7|K4BVW7_SOLLC	SOLLC	Solanum lycopersicum	Streptophyta	CBM_48----Alpha-amylase----Alpha-amylase_C	1e-17	1.1e-14	844	3	CBM_48 Alpha-amylase Alpha-amylase_C
tr|K4CHG2|K4CHG2_SOLLC	SOLLC	Solanum lycopersicum	Streptophyta	CBM_48----Alpha-amylase----Alpha-amylase_C	6.9e-07	6.6e-12	903	3	CBM_48 Alpha-amylase Alpha-amylase_C
sp|P30924|GLGB_SOLTU	SOLTU	Solanum tuberosum	Streptophyta	CBM_48----Alpha-amylase----Alpha-amylase_C	8.1e-17	3.9e-16	861	3	CBM_48 Alpha-amylase Alpha-amylase_C
tr|M1AM70|M1AM70_SOLTU	SOLTU	Solanum tuberosum	Streptophyta	CBM_48----Alpha-amylase----Alpha-amylase_C	4.6e-18	2.3e-16	914	3	CBM_48 Alpha-amylase Alpha-amylase_C
tr|M0ZK80|M0ZK80_SOLTU	SOLTU	Solanum tuberosum	Streptophyta	CBM_48----Alpha-amylase	7e-14	4.9e-10	878	2	CBM_48 Alpha-amylase
jgi|Sorbi1|143351|estExt_fgenesh1_pm.C_chr_30740	SORBI	Sorghum bicolor	Streptophyta	CBM_48----Alpha-amylase----Alpha-amylase_C	1.4e-07	5.7e-14	893	3	CBM_48 Alpha-amylase Alpha-amylase_C
jgi|Sorbi1|4756464|estExt_Genewise1.C_chr_46066	SORBI	Sorghum bicolor	Streptophyta	CBM_48----Alpha-amylase----Alpha-amylase_C	1.4e-17	6.3e-19	803	3	CBM_48 Alpha-amylase Alpha-amylase_C
jgi|Sorbi1|4785293|e_gw1.2.17385.1	SORBI	Sorghum bicolor	Streptophyta	CBM_48----Alpha-amylase	3.1e-14	5.6e-20	694	2	CBM_48 Alpha-amylase
jgi|Sorbi1|4833667|e_gw1.6.99.1	SORBI	Sorghum bicolor	Streptophyta	CBM_48----Alpha-amylase----DUF3372	7.4e-13	9.6e-09	886	3	CBM_48 Alpha-amylase DUF3372
jgi|Sorbi1|4887505|estExt_Genewise1Plus.C_chr_64679	SORBI	Sorghum bicolor	Streptophyta	CBM_48----Alpha-amylase----Alpha-amylase_C	4.3e-18	2.8e-18	827	3	CBM_48 Alpha-amylase Alpha-amylase_C
jgi|Sorbi1|4898777|estExt_Genewise1Plus.C_chr_108310	SORBI	Sorghum bicolor	Streptophyta	CBM_48----Alpha-amylase----Alpha-amylase_C	7.3e-17	4e-16	832	3	CBM_48 Alpha-amylase Alpha-amylase_C
jgi|Sorbi1|5008170|estExt_fgenesh1_pg.C_chr_72075	SORBI	Sorghum bicolor	Streptophyta	CBM_48----Alpha-amylase	2.5e-17	6e-23	784	2	CBM_48 Alpha-amylase
Thhalv10016249m|PACid:20179782	THEHA	Thellungiella halophila	Streptophyta	CBM_48----Alpha-amylase----Alpha-amylase_C	6.5e-18	7.8e-19	835	3	CBM_48 Alpha-amylase Alpha-amylase_C
Thhalv10016275m|PACid:20180405	THEHA	Thellungiella halophila	Streptophyta	CBM_48----Alpha-amylase	1.6e-16	3.9e-21	787	2	CBM_48 Alpha-amylase
Thhalv10006762m|PACid:20188374	THEHA	Thellungiella halophila	Streptophyta	CBM_48----Alpha-amylase	1.3e-14	7.3e-12	878	2	CBM_48 Alpha-amylase
Thhalv10028452m|PACid:20198023	THEHA	Thellungiella halophila	Streptophyta	CBM_48----Alpha-amylase	8.9e-14	1.1e-19	767	2	CBM_48 Alpha-amylase
Thhalv10012679m|PACid:20204844	THEHA	Thellungiella halophila	Streptophyta	CBM_48----Alpha-amylase----Alpha-amylase_C	5.2e-18	2.5e-15	843	3	CBM_48 Alpha-amylase Alpha-amylase_C
Thhalv10012585m|PACid:20204979	THEHA	Thellungiella halophila	Streptophyta	CBM_48----Alpha-amylase~DUF3372	3.6e-15	1e-11	964	3	CBM_48 Alpha-amylase DUF3372
tr|E0CQR2|E0CQR2_VITVI	VITVI	Vitis vinifera	Streptophyta	CBM_48----Alpha-amylase----Alpha-amylase_C	7.1e-20	1.3e-14	840	3	CBM_48 Alpha-amylase Alpha-amylase_C
tr|E0CRQ1|E0CRQ1_VITVI	VITVI	Vitis vinifera	Streptophyta	CBM_48----Alpha-amylase	2.3e-12	6e-19	775	2	CBM_48 Alpha-amylase
tr|D7TJ35|D7TJ35_VITVI	VITVI	Vitis vinifera	Streptophyta	CBM_48----Alpha-amylase----Alpha-amylase_C	4.4e-16	5.4e-16	859	3	CBM_48 Alpha-amylase Alpha-amylase_C
tr|D7T813|D7T813_VITVI	VITVI	Vitis vinifera	Streptophyta	CBM_48----Alpha-amylase----Alpha-amylase_C	3.6e-07	1.6e-14	896	3	CBM_48 Alpha-amylase Alpha-amylase_C
tr|F6HQ64|F6HQ64_VITVI	VITVI	Vitis vinifera	Streptophyta	CBM_48----Alpha-amylase	3.8e-12	4.2e-10	882	2	CBM_48 Alpha-amylase
GRMZM2G005298_P01|PACid:16900429	MAIZE	Zea mays	Streptophyta	CBM_48----Alpha-amylase----Alpha-amylase_C	1.6e-07	3.5e-13	899	3	CBM_48 Alpha-amylase Alpha-amylase_C
GRMZM2G032628_P01|PACid:16906331	MAIZE	Zea mays	Streptophyta	CBM_48~Alpha-amylase	1.1e-17	3.1e-18	513	2	CBM_48 Alpha-amylase
GRMZM2G088753_P01|PACid:16918645	MAIZE	Zea mays	Streptophyta	CBM_48----Alpha-amylase----Alpha-amylase_C	2.2e-16	5.6e-16	823	3	CBM_48 Alpha-amylase Alpha-amylase_C
GRMZM2G090905_P01|PACid:16919112	MAIZE	Zea mays	Streptophyta	CBM_48----Alpha-amylase	1.2e-08	1.8e-06	729	2	CBM_48 Alpha-amylase
GRMZM2G138060_P01|PACid:16929505	MAIZE	Zea mays	Streptophyta	CBM_48----Alpha-amylase	1.2e-18	2.2e-22	789	2	CBM_48 Alpha-amylase
GRMZM2G150796_P01|PACid:16932294	MAIZE	Zea mays	Streptophyta	CBM_48----Alpha-amylase	6.5e-15	8.2e-20	777	2	CBM_48 Alpha-amylase
