# Supplementary material for: Phylogenomic analysis of glycogen branching and debranching enzymatic duo
Source: BMC Evol Biol. 2014 Aug 23;14:183. doi: 10.1186/s12862-014-0183-2 (PMC4236520; doi:10.1186/s12862-014-0183-2)
Supplement: Additional file 3: — hGDE-amylase- and GDE_C-containing eukaryotic debranching enzymes. Protein identifiers (mostly from UniProt; for others, see legend for Additional file 4) for debranching enzymes with hGDE-amylase and GDE_C domains are listed (per-domain E-value cutoff: 10-3). Taxonomic groups (such as Alveolata) are indicated. Simplified domain architecture overviews are given for each enzyme (“~” is used to indicate linkers between domains shorter than 11aa, whereas “----“ stands for linkers longer than 10aa). Individual E-values for hGDE-amylase and GDE_C domains are shown as well. [file s12862-014-0183-2-S3.xlsx]

## Sheet: GDE_C_hGDE_amylase_GDE_C_1e3
Protein ID	Code	Scientific Name	Taxonomic "Group"	Domain Architecture Overview (per domain E-value cutoff: 10-3)	hGDE_amylase	GDE_C	Length	# of Domains	Domains
tr|Q5CXJ2|Q5CXJ2_CRYPI	CRYPI	Cryptosporidium parvum (strain Iowa II)	Alveolata	hDGE_amylase~hGDE_amylase----hGDE_central----GDE_C	3.8e-113	1.2e-99	1891	4	hDGE_amylase hGDE_amylase hGDE_central GDE_C
tr|A0BWA0|A0BWA0_PARTE	PARTE	Paramecium tetraurelia	Alveolata	hDGE_amylase~hGDE_amylase----hGDE_central----GDE_C	1.2e-94	1.1e-94	1528	4	hDGE_amylase hGDE_amylase hGDE_central GDE_C
tr|A0EEA7|A0EEA7_PARTE	PARTE	Paramecium tetraurelia	Alveolata	hGDE_amylase~hDGE_amylase~hDGE_amylase~hGDE_amylase----hGDE_central----GDE_C	2.2e-44	5.8e-66	1236	6	hGDE_amylase hDGE_amylase hDGE_amylase hGDE_amylase hGDE_central GDE_C
tr|I7M1C6|I7M1C6_TETTS	TETTS	Tetrahymena thermophila (strain SB210)	Alveolata	hGDE_amylase~hDGE_amylase----hGDE_central----GDE_C	3.3e-101	3.7e-91	3334	4	hGDE_amylase hDGE_amylase hGDE_central GDE_C
tr|B9Q852|B9Q852_TOXGO	TOXGO	Toxoplasma gondii	Alveolata	hDGE_amylase~hGDE_amylase----hGDE_central----GDE_C	1.8e-133	8.2e-110	1763	4	hDGE_amylase hGDE_amylase hGDE_central GDE_C
tr|Q54K94|Q54K94_DICDI	DICDI	Dictyostelium discoideum	Amoebozoa	hGDE_amylase~hDGE_amylase----hGDE_central----GDE_C	1.1e-161	1.2e-102	1608	4	hGDE_amylase hDGE_amylase hGDE_central GDE_C
tr|F4PRV5|F4PRV5_DICFS	DICFS	Dictyostelium fasciculatum (strain SH3)	Amoebozoa	hDGE_amylase~hGDE_amylase----hGDE_central----GDE_C	1.9e-123	4.8e-106	1535	4	hDGE_amylase hGDE_amylase hGDE_central GDE_C
tr|F0ZCG6|F0ZCG6_DICPU	DICPU	Dictyostelium purpureum QSDP1	Amoebozoa	hGDE_N~hDGE_amylase~hGDE_amylase----hGDE_central----GDE_C	7.4e-163	7.1e-107	1567	5	hGDE_N hDGE_amylase hGDE_amylase hGDE_central GDE_C
tr|B0EUS5|B0EUS5_ENTDS	ENTDS	Entamoeba dispar (strain ATCC PRA-260 / SAW760)	Amoebozoa	hGDE_N~hGDE_amylase~hDGE_amylase----hGDE_central----GDE_C	2.6e-120	4.4e-100	1430	5	hGDE_N hGDE_amylase hDGE_amylase hGDE_central GDE_C
tr|C4LXB9|C4LXB9_ENTHI	ENTHI	Entamoeba histolytica	Amoebozoa	hGDE_N~hGDE_amylase~hDGE_amylase----hGDE_central----GDE_C	4.7e-123	4.3e-98	1428	5	hGDE_N hGDE_amylase hDGE_amylase hGDE_central GDE_C
tr|D3AZS3|D3AZS3_POLPA	POLPA	Polysphondylium pallidum	Amoebozoa	hGDE_N~hDGE_amylase~hGDE_amylase----hGDE_central----GDE_C~GDE_C	2.7e-156	4.3e-76	1473	6	hGDE_N hDGE_amylase hGDE_amylase hGDE_central GDE_C GDE_C
tr|J9JL61|J9JL61_ACYPI	ACYPI	Acyrthosiphon pisum	Animals	hGDE_N----hGDE_amylase~hDGE_amylase~Alpha-amylase----hGDE_central----GDE_C	7e-147	2e-124	1548	6	hGDE_N hGDE_amylase hDGE_amylase Alpha-amylase hGDE_central GDE_C
tr|Q16UP5|Q16UP5_AEDAE	AEDAE	Aedes aegypti	Animals	hGDE_N~hGDE_amylase~hDGE_amylase~Alpha-amylase----hGDE_central----GDE_C	1.4e-156	4.2e-124	1550	6	hGDE_N hGDE_amylase hDGE_amylase Alpha-amylase hGDE_central GDE_C
tr|I1FDE0|I1FDE0_AMPQE	AMPQE	Amphimedon queenslandica	Animals	hGDE_N~hDGE_amylase~hGDE_amylase~hGDE_amylase~hDGE_amylase----hGDE_central~hGDE_central----GDE_C	6.3e-109	1.3e-101	1425	8	hGDE_N hDGE_amylase hGDE_amylase hGDE_amylase hDGE_amylase hGDE_central hGDE_central GDE_C
tr|G1KCM2|G1KCM2_ANOCA	ANOCA	Anolis carolinensis	Animals	hGDE_N~hGDE_amylase~hDGE_amylase~Alpha-amylase----hGDE_central----GDE_C	1.5e-166	1.2e-129	1558	6	hGDE_N hGDE_amylase hDGE_amylase Alpha-amylase hGDE_central GDE_C
tr|Q7PX40|Q7PX40_ANOGA	ANOGA	Anopheles gambiae	Animals	hGDE_N~hGDE_amylase~hDGE_amylase----hGDE_central----GDE_C	1.3e-152	2.5e-122	1557	5	hGDE_N hGDE_amylase hDGE_amylase hGDE_central GDE_C
tr|H9KMW0|H9KMW0_APIME	APIME	Apis mellifera	Animals	hGDE_N~hGDE_amylase~hDGE_amylase~Alpha-amylase----hGDE_central----GDE_C	6e-157	3.8e-52	1898	6	hGDE_N hGDE_amylase hDGE_amylase Alpha-amylase hGDE_central GDE_C
tr|H9IFC5|H9IFC5_ATTCE	ATTCE	Atta cephalotes	Animals	hGDE_N~hGDE_amylase~hDGE_amylase----hGDE_central----GDE_C	8e-151	3.7e-117	1707	5	hGDE_N hGDE_amylase hDGE_amylase hGDE_central GDE_C
tr|C3YID9|C3YID9_BRAFL	BRAFL	Branchiostoma floridae	Animals	hGDE_N~hGDE_amylase~hDGE_amylase~Alpha-amylase----hGDE_central----hGDE_central----GDE_C	3e-161	1.6e-124	1932	7	hGDE_N hGDE_amylase hDGE_amylase Alpha-amylase hGDE_central hGDE_central GDE_C
tr|A8P8F8|A8P8F8_BRUMA	BRUMA	Brugia malayi	Animals	hDGE_amylase~hGDE_amylase~hGDE_central~GDE_C	1.4e-32	9.1e-114	821	4	hDGE_amylase hGDE_amylase hGDE_central GDE_C
tr|G0PCL2|G0PCL2_CAEBE	CAEBE	Caenorhabditis brenneri	Animals	hGDE_N~hGDE_amylase~hDGE_amylase----hGDE_central----GDE_C	5.7e-143	1.7e-123	1464	5	hGDE_N hGDE_amylase hDGE_amylase hGDE_central GDE_C
tr|G0N6Z0|G0N6Z0_CAEBE	CAEBE	Caenorhabditis brenneri	Animals	hGDE_N~hGDE_amylase~hDGE_amylase----hGDE_central~GDE_C	2.6e-143	2.2e-54	1090	5	hGDE_N hGDE_amylase hDGE_amylase hGDE_central GDE_C
tr|A8XCF0|A8XCF0_CAEBR	CAEBR	Caenorhabditis briggsae	Animals	hGDE_N~hGDE_amylase~hDGE_amylase~hGDE_amylase~hDGE_amylase----hGDE_central----GDE_C	6.3e-124	2.1e-123	1534	7	hGDE_N hGDE_amylase hDGE_amylase hGDE_amylase hDGE_amylase hGDE_central GDE_C
tr|O62334|O62334_CAEEL	CAEEL	Caenorhabditis elegans	Animals	hGDE_N~hGDE_amylase~hDGE_amylase----hGDE_central----GDE_C	2e-145	1.3e-129	1467	5	hGDE_N hGDE_amylase hDGE_amylase hGDE_central GDE_C
tr|E3MHZ4|E3MHZ4_CAERE	CAERE	Caenorhabditis remanei	Animals	hGDE_N~hGDE_amylase~hDGE_amylase~Alpha-amylase----hGDE_central----GDE_C	2.3e-141	8.9e-125	1472	6	hGDE_N hGDE_amylase hDGE_amylase Alpha-amylase hGDE_central GDE_C
tr|E2A7S3|E2A7S3_CAMFO	CAMFO	Camponotus floridanus	Animals	hGDE_N~hDGE_amylase~hGDE_amylase~hDGE_amylase~hGDE_amylase----hGDE_central~hGDE_central----GDE_C	3.9e-136	5.4e-122	1498	8	hGDE_N hDGE_amylase hGDE_amylase hDGE_amylase hGDE_amylase hGDE_central hGDE_central GDE_C
tr|F1NX83|F1NX83_CHICK	CHICK	Gallus gallus	Animals	hGDE_N~hGDE_amylase~hDGE_amylase~Alpha-amylase----hGDE_central----GDE_C	1.5e-169	5.7e-129	1532	6	hGDE_N hGDE_amylase hDGE_amylase Alpha-amylase hGDE_central GDE_C
tr|F6UM75|F6UM75_CIOIN	CIOIN	Ciona intestinalis	Animals	hGDE_N~hDGE_amylase~hGDE_amylase----hGDE_central----GDE_C	4.5e-141	2.4e-115	1514	5	hGDE_N hDGE_amylase hGDE_amylase hGDE_central GDE_C
tr|H2ZLQ6|H2ZLQ6_CIOSA	CIOSA	Ciona savignyi	Animals	hGDE_N~hDGE_amylase~hGDE_amylase~Alpha-amylase----hGDE_central~hGDE_central----GDE_C	2.3e-146	4.6e-113	1410	7	hGDE_N hDGE_amylase hGDE_amylase Alpha-amylase hGDE_central hGDE_central GDE_C
tr|G7YQV3|G7YQV3_CLOSI	CLOSI	Clonorchis sinensis	Animals	hDGE_amylase~hGDE_amylase----hGDE_amylase~hDGE_amylase----hGDE_central----GDE_C	3.7e-106	3.5e-106	1499	6	hDGE_amylase hGDE_amylase hGDE_amylase hDGE_amylase hGDE_central GDE_C
tr|K1PW08|K1PW08_CRAGI	CRAGI	Crassostrea gigas	Animals	hGDE_N~hGDE_amylase~hDGE_amylase----hGDE_central----GDE_C	6.4e-151	7.9e-12	1137	5	hGDE_N hGDE_amylase hDGE_amylase hGDE_central GDE_C
jgi|Capca1|167427|estExt_Genewise1Plus.C_1900052	CAPTE	Capitella teleta	Animals	hGDE_N~hGDE_amylase~hDGE_amylase~Alpha-amylase----hGDE_central----GDE_C	4e-147	2.8e-121	1543	6	hGDE_N hGDE_amylase hDGE_amylase Alpha-amylase hGDE_central GDE_C
tr|G6D6T7|G6D6T7_DANPL	DANPL	Danaus plexippus	Animals	hGDE_N~hGDE_amylase~hDGE_amylase~hGDE_amylase~hDGE_amylase~hGDE_amylase~hDGE_amylase----hGDE_central----GDE_C	3e-186	6.4e-114	1659	9	hGDE_N hGDE_amylase hDGE_amylase hGDE_amylase hDGE_amylase hGDE_amylase hDGE_amylase hGDE_central GDE_C
tr|F1QYB1|F1QYB1_DANRE	DANRE	Danio rerio	Animals	hGDE_N~hGDE_amylase~hDGE_amylase~Alpha-amylase----hGDE_central----GDE_C	2.9e-166	1.8e-126	1539	6	hGDE_N hGDE_amylase hDGE_amylase Alpha-amylase hGDE_central GDE_C
tr|B3MBX1|B3MBX1_DROAN	DROAN	Drosophila ananassae	Animals	hGDE_N~hGDE_amylase~hDGE_amylase~Alpha-amylase----hGDE_central----GDE_C	2.4e-148	1.9e-131	1641	6	hGDE_N hGDE_amylase hDGE_amylase Alpha-amylase hGDE_central GDE_C
tr|B3NJL4|B3NJL4_DROER	DROER	Drosophila erecta	Animals	hGDE_N~hGDE_amylase~hDGE_amylase~Alpha-amylase----hGDE_central----GDE_C	4.5e-149	8.2e-134	1646	6	hGDE_N hGDE_amylase hDGE_amylase Alpha-amylase hGDE_central GDE_C
tr|B4J7H5|B4J7H5_DROGR	DROGR	Drosophila grimshawi	Animals	hGDE_N~hGDE_amylase~hDGE_amylase~Alpha-amylase----hGDE_central----GDE_C	5.5e-148	1.1e-128	1538	6	hGDE_N hGDE_amylase hDGE_amylase Alpha-amylase hGDE_central GDE_C
tr|E1JGQ5|E1JGQ5_DROME	DROME	Drosophila melanogaster	Animals	hGDE_N~hGDE_amylase~hDGE_amylase~Alpha-amylase----hGDE_central----GDE_C	4.8e-149	1.7e-134	1563	6	hGDE_N hGDE_amylase hDGE_amylase Alpha-amylase hGDE_central GDE_C
tr|Q9W2H8|Q9W2H8_DROME	DROME	Drosophila melanogaster	Animals	hGDE_N~hGDE_amylase~hDGE_amylase~Alpha-amylase----hGDE_central----GDE_C	5.1e-149	1.8e-134	1629	6	hGDE_N hGDE_amylase hDGE_amylase Alpha-amylase hGDE_central GDE_C
tr|B4KSI9|B4KSI9_DROMO	DROMO	Drosophila mojavensis	Animals	hGDE_N~hGDE_amylase~hDGE_amylase~Alpha-amylase----hGDE_central----GDE_C	1.8e-148	7.7e-131	1670	6	hGDE_N hGDE_amylase hDGE_amylase Alpha-amylase hGDE_central GDE_C
tr|B4GA88|B4GA88_DROPE	DROPE	Drosophila persimilis	Animals	hGDE_N~hGDE_amylase~hDGE_amylase~Alpha-amylase----hGDE_central----GDE_C	1.4e-149	4.1e-131	1667	6	hGDE_N hGDE_amylase hDGE_amylase Alpha-amylase hGDE_central GDE_C
tr|Q291U7|Q291U7_DROPS	DROPS	Drosophila pseudoobscura pseudoobscura	Animals	hGDE_N~hGDE_amylase~hDGE_amylase~Alpha-amylase----hGDE_central----GDE_C	2e-149	4e-131	1617	6	hGDE_N hGDE_amylase hDGE_amylase Alpha-amylase hGDE_central GDE_C
tr|B4I7P0|B4I7P0_DROSE	DROSE	Drosophila sechellia	Animals	hGDE_amylase~hDGE_amylase----hGDE_central----GDE_C	5.9e-61	3.8e-135	1114	4	hGDE_amylase hDGE_amylase hGDE_central GDE_C
tr|B4QG18|B4QG18_DROSI	DROSI	Drosophila simulans	Animals	hGDE_N~hGDE_amylase~hDGE_amylase----hGDE_central----GDE_C	6.8e-25	1.5e-134	1283	5	hGDE_N hGDE_amylase hDGE_amylase hGDE_central GDE_C
tr|B4LMF7|B4LMF7_DROVI	DROVI	Drosophila virilis	Animals	hGDE_N~hGDE_amylase~hDGE_amylase~Alpha-amylase----hGDE_central----GDE_C	1.5e-152	7e-130	1687	6	hGDE_N hGDE_amylase hDGE_amylase Alpha-amylase hGDE_central GDE_C
tr|B4MPI2|B4MPI2_DROWI	DROWI	Drosophila willistoni	Animals	hGDE_N~hGDE_amylase~hDGE_amylase~Alpha-amylase----hGDE_central----GDE_C	1.4e-149	1.7e-130	1535	6	hGDE_N hGDE_amylase hDGE_amylase Alpha-amylase hGDE_central GDE_C
tr|B4P904|B4P904_DROYA	DROYA	Drosophila yakuba	Animals	hGDE_N~hGDE_amylase~hDGE_amylase~Alpha-amylase----hGDE_central----GDE_C	4.9e-149	2.6e-134	1645	6	hGDE_N hGDE_amylase hDGE_amylase Alpha-amylase hGDE_central GDE_C
EmuJ_000644500.1..pep|glycogen	ECHMU	Echinococcus multilocularis	Animals	hDGE_amylase~hGDE_amylase----hGDE_central----GDE_C	1.8e-127	1.8e-105	1565	4	hDGE_amylase hGDE_amylase hGDE_central GDE_C
ENSGMOP00000010404	GADMO	Gadus morhua	Animals	hGDE_N----hGDE_amylase~hDGE_amylase~hGDE_amylase~hDGE_amylase----hGDE_central----GDE_C----GDE_C	2.2e-32	1.4e-79	1429	8	hGDE_N hGDE_amylase hDGE_amylase hGDE_amylase hDGE_amylase hGDE_central GDE_C GDE_C
ENSGMOP00000018861	GADMO	Gadus morhua	Animals	hGDE_N----hDGE_amylase~hGDE_amylase----hGDE_central----GDE_C	4.3e-145	1e-117	1515	5	hGDE_N hDGE_amylase hGDE_amylase hGDE_central GDE_C
tr|G3PNW0|G3PNW0_GASAC	GASAC	Gasterosteus aculeatus	Animals	hGDE_N~hDGE_amylase~hGDE_amylase----hGDE_central----GDE_C	3.5e-152	5e-127	1559	5	hGDE_N hDGE_amylase hGDE_amylase hGDE_central GDE_C
tr|T1EEV2|T1EEV2_HELRO	HELRO	Helobdella robusta	Animals	hGDE_N~hGDE_amylase~hDGE_amylase~Alpha-amylase----hGDE_central----GDE_C	8.2e-141	6.4e-116	1530	6	hGDE_N hGDE_amylase hDGE_amylase Alpha-amylase hGDE_central GDE_C
Hma2.210426	HYDVU	Hydra vulgaris/Hydra magnipapillata	Animals	hDGE_amylase~hGDE_amylase----hGDE_central----GDE_C	1.9e-53	7.4e-109	976	4	hDGE_amylase hGDE_amylase hGDE_central GDE_C
tr|B7QG62|B7QG62_IXOSC	IXOSC	Ixodes scapularis	Animals	hDGE_amylase~hGDE_amylase----hGDE_central~hGDE_central----GDE_C	1.8e-106	1.6e-98	1123	5	hDGE_amylase hGDE_amylase hGDE_central hGDE_central GDE_C
tr|H3AL56|H3AL56_LATCH	LATCH	Latimeria chalumnae	Animals	hGDE_N~hDGE_amylase~hGDE_amylase~Alpha-amylase----hGDE_central----GDE_C	1.7e-167	1.6e-129	1533	6	hGDE_N hDGE_amylase hGDE_amylase Alpha-amylase hGDE_central GDE_C
jgi|Lotgi1|215487|estExt_Genewise1Plus.C_sca_280176	LOTGI	Lottia gigantea	Animals	hGDE_N~hGDE_amylase~hDGE_amylase----hGDE_central----GDE_C	7.8e-145	1.8e-120	1563	5	hGDE_N hGDE_amylase hDGE_amylase hGDE_central GDE_C
tr|G1N5J6|G1N5J6_MELGA	MELGA	Meleagris gallopavo	Animals	hGDE_N~hGDE_amylase~hDGE_amylase----hGDE_central----GDE_C	3.4e-168	1.2e-128	1536	5	hGDE_N hGDE_amylase hDGE_amylase hGDE_central GDE_C
tr|K7J9S2|K7J9S2_NASVI	NASVI	Nasonia vitripennis	Animals	hGDE_N~hGDE_amylase~hDGE_amylase----hGDE_central----GDE_C	7.3e-154	3.9e-117	1667	5	hGDE_N hGDE_amylase hDGE_amylase hGDE_central GDE_C
tr|E4X3A2|E4X3A2_OIKDI	OIKDI	Oikopleura dioica	Animals	hDGE_amylase~hGDE_amylase~Alpha-amylase----hGDE_central----GDE_C	2.7e-116	4.2e-96	1399	5	hDGE_amylase hGDE_amylase Alpha-amylase hGDE_central GDE_C
tr|I3IZN6|I3IZN6_ORENI	ORENI	Oreochromis niloticus	Animals	hGDE_N~hGDE_amylase~hDGE_amylase----hGDE_central----GDE_C	4.1e-165	2.5e-112	1518	5	hGDE_N hGDE_amylase hDGE_amylase hGDE_central GDE_C
tr|H2LLD2|H2LLD2_ORYLA	ORYLA	Oryzias latipes	Animals	hGDE_N~hGDE_amylase~hDGE_amylase----hGDE_central----GDE_C	2.1e-164	5.1e-132	1559	5	hGDE_N hGDE_amylase hDGE_amylase hGDE_central GDE_C
tr|E0VNL2|E0VNL2_PEDHC	PEDHC	Pediculus humanus subsp. corporis	Animals	hGDE_N~hGDE_amylase~hDGE_amylase----hGDE_central----GDE_C	2.4e-153	2.2e-121	1543	5	hGDE_N hGDE_amylase hDGE_amylase hGDE_central GDE_C
tr|K7G8P8|K7G8P8_PELSI	PELSI	Pelodiscus sinensis	Animals	hGDE_N~hGDE_amylase~hDGE_amylase~Alpha-amylase----hGDE_central----GDE_C	1.6e-167	2.5e-131	1531	6	hGDE_N hGDE_amylase hDGE_amylase Alpha-amylase hGDE_central GDE_C
tr|T1J746|T1J746_STRMM	STRMM	Strigamia maritima	Animals	hGDE_N~hGDE_amylase~hDGE_amylase~Alpha-amylase----hGDE_central----GDE_C	8.5e-146	2.6e-118	1569	6	hGDE_N hGDE_amylase hDGE_amylase Alpha-amylase hGDE_central GDE_C
tr|H3JD99|H3JD99_STRPU	STRPU	Strongylocentrotus purpuratus	Animals	hGDE_N~hGDE_amylase~hDGE_amylase~Alpha-amylase----hGDE_central----GDE_C	1e-154	2e-33	1326	6	hGDE_N hGDE_amylase hDGE_amylase Alpha-amylase hGDE_central GDE_C
tr|H0Z4Q4|H0Z4Q4_TAEGU	TAEGU	Taeniopygia guttata	Animals	hGDE_N~hGDE_amylase~hDGE_amylase----hGDE_central----GDE_C	6.5e-167	7.5e-130	1530	5	hGDE_N hGDE_amylase hDGE_amylase hGDE_central GDE_C
tr|H2U5M9|H2U5M9_TAKRU	TAKRU	Takifugu rubripes	Animals	hGDE_N~hDGE_amylase~hGDE_amylase~Alpha-amylase----hGDE_central----GDE_C	3.9e-165	7e-129	1532	6	hGDE_N hDGE_amylase hGDE_amylase Alpha-amylase hGDE_central GDE_C
tr|H3DLB9|H3DLB9_TETNG	TETNG	Tetraodon nigroviridis	Animals	hGDE_N~hDGE_amylase~hGDE_amylase----hGDE_central----GDE_C	4.3e-163	4.5e-126	1534	5	hGDE_N hDGE_amylase hGDE_amylase hGDE_central GDE_C
tr|T1JUL4|T1JUL4_TETUR	TETUR	Tetranychus urticae	Animals	hGDE_amylase~hDGE_amylase----GDE_C~GDE_C~hGDE_amylase~hDGE_amylase----hGDE_central~hGDE_central----GDE_C	3.7e-62	1.7e-110	1307	9	hGDE_amylase hDGE_amylase GDE_C GDE_C hGDE_amylase hDGE_amylase hGDE_central hGDE_central GDE_C
tr|T1JUG0|T1JUG0_TETUR	TETUR	Tetranychus urticae	Animals	hGDE_N~hGDE_amylase~hDGE_amylase----hGDE_central----GDE_C	6.6e-142	4.6e-120	1532	5	hGDE_N hGDE_amylase hDGE_amylase hGDE_central GDE_C
tr|D6X0Q0|D6X0Q0_TRICA	TRICA	Tribolium castaneum	Animals	hGDE_N~hGDE_amylase~hDGE_amylase~Alpha-amylase----hGDE_central----GDE_C	2.8e-161	2.8e-38	1844	6	hGDE_N hGDE_amylase hDGE_amylase Alpha-amylase hGDE_central GDE_C
tr|E5S846|E5S846_TRISP	TRISP	Trichinella spiralis	Animals	hGDE_N~hGDE_amylase~hDGE_amylase~Alpha-amylase----hGDE_central----GDE_C	9.7e-141	8.6e-114	1638	6	hGDE_N hGDE_amylase hDGE_amylase Alpha-amylase hGDE_central GDE_C
tr|F7D8W4|F7D8W4_XENTR	XENTR	Xenopus tropicalis	Animals	hGDE_N~hGDE_amylase~hDGE_amylase~Alpha-amylase----hGDE_central----GDE_C	7.5e-171	1.8e-128	1532	6	hGDE_N hGDE_amylase hDGE_amylase Alpha-amylase hGDE_central GDE_C
tr|M3ZFB7|M3ZFB7_XIPMA	XIPMA	Xiphophorus maculatus	Animals	hGDE_N~hGDE_amylase~hDGE_amylase----hGDE_central----GDE_C	2.7e-152	2.9e-129	1529	5	hGDE_N hGDE_amylase hDGE_amylase hGDE_central GDE_C
tr|F1MHT1|F1MHT1_BOVIN	BOVIN	Bos taurus	Animals (mammals)	hGDE_N~hGDE_amylase~hDGE_amylase~Alpha-amylase----hGDE_central----GDE_C	1.5e-166	3.3e-136	1532	6	hGDE_N hGDE_amylase hDGE_amylase Alpha-amylase hGDE_central GDE_C
sp|Q2PQH8|GDE_CANFA	CANFA	Canis familiaris	Animals (mammals)	hGDE_N~hGDE_amylase~hDGE_amylase~Alpha-amylase----hGDE_central----GDE_C	2.7e-167	3e-135	1533	6	hGDE_N hGDE_amylase hDGE_amylase Alpha-amylase hGDE_central GDE_C
tr|H0VJR7|H0VJR7_CAVPO	CAVPO	Cavia porcellus	Animals (mammals)	hGDE_N~hGDE_amylase~hDGE_amylase----hGDE_central----GDE_C	1.2e-166	3.1e-127	1531	5	hGDE_N hGDE_amylase hDGE_amylase hGDE_central GDE_C
tr|M3X112|M3X112_FELCA	FELCA	Felis catus	Animals (mammals)	hGDE_N~hGDE_amylase~hDGE_amylase~Alpha-amylase----hGDE_central----GDE_C	1.7e-166	3.5e-134	1532	6	hGDE_N hGDE_amylase hDGE_amylase Alpha-amylase hGDE_central GDE_C
tr|G3SJU0|G3SJU0_GORGO	GORGO	Gorilla gorilla gorilla	Animals (mammals)	hGDE_N~hGDE_amylase~hDGE_amylase~hDGE_amylase~hGDE_amylase----hGDE_central----GDE_C	3.4e-144	9.5e-138	1363	7	hGDE_N hGDE_amylase hDGE_amylase hDGE_amylase hGDE_amylase hGDE_central GDE_C
tr|G5C720|G5C720_HETGA	HETGA	Heterocephalus glaber	Animals (mammals)	hGDE_N~hGDE_amylase~hDGE_amylase~Alpha-amylase----hGDE_central----hGDE_central----GDE_C	3.6e-166	2.3e-135	1523	7	hGDE_N hGDE_amylase hDGE_amylase Alpha-amylase hGDE_central hGDE_central GDE_C
tr|F6TE92|F6TE92_HORSE	HORSE	Equus caballus	Animals (mammals)	hGDE_N~hGDE_amylase~hDGE_amylase~Alpha-amylase----hGDE_central----GDE_C	2.1e-165	3.2e-135	1535	6	hGDE_N hGDE_amylase hDGE_amylase Alpha-amylase hGDE_central GDE_C
sp|P35573|GDE_HUMAN	HUMAN	Homo sapiens	Animals (mammals)	hGDE_N~hGDE_amylase~hDGE_amylase----hGDE_central----GDE_C	2.1e-168	1.4e-137	1532	5	hGDE_N hGDE_amylase hDGE_amylase hGDE_central GDE_C
tr|G3SM26|G3SM26_LOXAF	LOXAF	Loxodonta africana	Animals (mammals)	hGDE_N~hGDE_amylase~hDGE_amylase----hGDE_central----GDE_C	4.1e-167	1.5e-133	1554	5	hGDE_N hGDE_amylase hDGE_amylase hGDE_central GDE_C
tr|F7EAR4|F7EAR4_MACMU	MACMU	Macaca mulatta	Animals (mammals)	hGDE_N~hGDE_amylase~hDGE_amylase~Alpha-amylase----hGDE_central----GDE_C	5.3e-169	2e-136	1533	6	hGDE_N hGDE_amylase hDGE_amylase Alpha-amylase hGDE_central GDE_C
tr|F7GJD2|F7GJD2_MONDO	MONDO	Monodelphis domestica	Animals (mammals)	hGDE_N~hGDE_amylase~hDGE_amylase~Alpha-amylase----hGDE_central----GDE_C	3.9e-167	2e-131	1533	6	hGDE_N hGDE_amylase hDGE_amylase Alpha-amylase hGDE_central GDE_C
tr|F8VPN4|F8VPN4_MOUSE	MOUSE	Mus musculus	Animals (mammals)	hGDE_N~hGDE_amylase~hDGE_amylase----hGDE_central----GDE_C	2.5e-164	3.9e-135	1532	5	hGDE_N hGDE_amylase hDGE_amylase hGDE_central GDE_C
tr|G1RLT1|G1RLT1_NOMLE	NOMLE	Nomascus leucogenys	Animals (mammals)	hGDE_N~hGDE_amylase~hDGE_amylase----hGDE_central----GDE_C	1.5e-168	1.5e-137	1532	5	hGDE_N hGDE_amylase hDGE_amylase hGDE_central GDE_C
tr|F6YVZ9|F6YVZ9_ORNAN	ORNAN	Ornithorhynchus anatinus	Animals (mammals)	hGDE_amylase~hDGE_amylase----hGDE_central----GDE_C	2.4e-59	2.2e-129	1109	4	hGDE_amylase hDGE_amylase hGDE_central GDE_C
tr|H0WSE9|H0WSE9_OTOGA	OTOGA	Otolemur garnettii	Animals (mammals)	hGDE_N~hGDE_amylase~hDGE_amylase~Alpha-amylase----hGDE_central----GDE_C	1.4e-168	7.6e-135	1554	6	hGDE_N hGDE_amylase hDGE_amylase Alpha-amylase hGDE_central GDE_C
tr|H2PZG8|H2PZG8_PANTR	PANTR	Pan troglodytes	Animals (mammals)	hGDE_N~hGDE_amylase~hDGE_amylase----hGDE_central----GDE_C	2.1e-168	7.9e-138	1532	5	hGDE_N hGDE_amylase hDGE_amylase hGDE_central GDE_C
tr|F1S557|F1S557_PIG	PIG	Sus scrofa	Animals (mammals)	hGDE_N~hGDE_amylase~hDGE_amylase~Alpha-amylase----hGDE_central----GDE_C	3.8e-167	9.6e-70	1318	6	hGDE_N hGDE_amylase hDGE_amylase Alpha-amylase hGDE_central GDE_C
sp|P35574|GDE_RABIT	RABIT	Oryctolagus cuniculus	Animals (mammals)	hGDE_N~hGDE_amylase~hDGE_amylase----hGDE_central----GDE_C	1e-165	3.7e-135	1555	5	hGDE_N hGDE_amylase hDGE_amylase hGDE_central GDE_C
tr|D4AEH9|D4AEH9_RAT	RAT	Rattus norvegicus	Animals (mammals)	hGDE_N~hGDE_amylase~hDGE_amylase~Alpha-amylase----hGDE_central----GDE_C	1.3e-165	3.5e-134	1532	6	hGDE_N hGDE_amylase hDGE_amylase Alpha-amylase hGDE_central GDE_C
AMSG_02577T0	TTRXX	Thecamonas trahens	Apusozoa	hDGE_amylase~hGDE_amylase~Alpha-amylase----hGDE_central----GDE_C	3.6e-109	1.5e-86	1413	5	hDGE_amylase hGDE_amylase Alpha-amylase hGDE_central GDE_C
tr|A9V544|A9V544_MONBE	MONBE	Monosiga brevicollis	Choanoflagellida	hGDE_N~hDGE_amylase~hGDE_amylase----hGDE_central----GDE_C	9.6e-96	8.1e-124	1489	5	hGDE_N hDGE_amylase hGDE_amylase hGDE_central GDE_C
tr|F2UQQ0|F2UQQ0_SALS5	SALS5	Salpingoeca rosetta	Choanoflagellida	hDGE_amylase~hGDE_amylase----hGDE_central----GDE_C~GDE_C	5.9e-142	2e-80	1194	5	hDGE_amylase hGDE_amylase hGDE_central GDE_C GDE_C
tr|A8BPE3|A8BPE3_GIAIC	GIAIC	Giardia intestinalis (strain ATCC 50803 / WB clone C6) (Giardia lamblia)	Excavata	hDGE_amylase~hGDE_amylase----hGDE_amylase~hDGE_amylase----hGDE_central~hGDE_central----GDE_C----GDE_C	6.4e-64	1.2e-50	1731	8	hDGE_amylase hGDE_amylase hGDE_amylase hDGE_amylase hGDE_central hGDE_central GDE_C GDE_C
tr|A2EWE5|A2EWE5_TRIVA	TRIVA	Trichomonas vaginalis	Excavata	hGDE_amylase~hDGE_amylase~hDGE_amylase~hGDE_amylase----hGDE_central----GDE_C	7.9e-72	1.6e-104	1413	6	hGDE_amylase hDGE_amylase hDGE_amylase hGDE_amylase hGDE_central GDE_C
tr|A2F4M9|A2F4M9_TRIVA	TRIVA	Trichomonas vaginalis	Excavata	hDGE_amylase~hGDE_amylase----hGDE_central----GDE_C	2.8e-126	3.1e-101	1469	4	hDGE_amylase hGDE_amylase hGDE_central GDE_C
tr|E9CDY8|E9CDY8_CAPO3	CAPO3	Capsaspora owczarzaki (strain ATCC 30864)	Filasterea	hDGE_amylase~hGDE_amylase----hDGE_amylase~hGDE_amylase----hGDE_central----hGDE_central----GDE_C	1.2e-135	6.9e-105	1776	7	hDGE_amylase hGDE_amylase hDGE_amylase hGDE_amylase hGDE_central hGDE_central GDE_C
H696_05593T0	FALXX	Fonticula alba ATCC 38817 (V2)	Fonticula & Nucleariidae	hDGE_amylase~hGDE_amylase----hDGE_amylase~hGDE_amylase----hGDE_central----GDE_C----GDE_C~GDE_C	1.5e-92	4.1e-63	2944	8	hDGE_amylase hGDE_amylase hDGE_amylase hGDE_amylase hGDE_central GDE_C GDE_C GDE_C
tr|K5XER8|K5XER8_AGABU	AGABU	Agaricus bisporus var. burnettii JB137-S8	Fungi	hGDE_N----hGDE_amylase~hDGE_amylase----hGDE_central----GDE_C	6.5e-161	3.2e-98	1544	5	hGDE_N hGDE_amylase hDGE_amylase hGDE_central GDE_C
tr|C0NQD3|C0NQD3_AJECG	AJECG	Ajellomyces capsulata (strain G186AR /…	Fungi	hGDE_N~hDGE_amylase~hGDE_amylase----hGDE_central----GDE_C	5.2e-172	1.1e-113	1572	5	hGDE_N hDGE_amylase hGDE_amylase hGDE_central GDE_C
AMAG_17373T0	ALLMA	Allomyces macrogynus	Fungi	hDGE_amylase~hGDE_amylase----hGDE_central----GDE_C	4e-137	1.6e-97	1656	4	hDGE_amylase hGDE_amylase hGDE_central GDE_C
AMAG_17388T0	ALLMA	Allomyces macrogynus	Fungi	hGDE_amylase~hDGE_amylase~hDGE_amylase~hGDE_amylase----hGDE_central----GDE_C	9.3e-62	3e-100	1401	6	hGDE_amylase hDGE_amylase hDGE_amylase hGDE_amylase hGDE_central GDE_C
jgi|Aurpu_var_mel1|53129|e_gw1.17.44.1	APMXX	Aureobasidium pullulans var. melanogenum	Fungi	hGDE_N~hDGE_amylase~hGDE_amylase~Alpha-amylase----hGDE_central----GDE_C	3.1e-169	1.4e-114	1541	6	hGDE_N hDGE_amylase hGDE_amylase Alpha-amylase hGDE_central GDE_C
tr|Q758N1|Q758N1_ASHGO	ASHGO	Ashbya gossypii	Fungi	hGDE_N~hDGE_amylase~hGDE_amylase~Alpha-amylase----hGDE_central----GDE_C	3.9e-171	4.7e-121	1518	6	hGDE_N hDGE_amylase hGDE_amylase Alpha-amylase hGDE_central GDE_C
tr|A1CS73|A1CS73_ASPCL	ASPCL	Aspergillus clavatus (strain ATCC 1007 / CBS 513.65 / DSM 816 / NCTC 3887 / NRRL 1)	Fungi	hGDE_N~hDGE_amylase~hGDE_amylase----hGDE_central----GDE_C	3.9e-184	1.3e-111	1542	5	hGDE_N hDGE_amylase hGDE_amylase hGDE_central GDE_C
tr|B8MYJ6|B8MYJ6_ASPFN	ASPFN	Aspergillus flavus	Fungi	hGDE_N~hDGE_amylase~hGDE_amylase----hGDE_central----GDE_C	3.6e-185	7e-114	1537	5	hGDE_N hDGE_amylase hGDE_amylase hGDE_central GDE_C
tr|A2Q8Z7|A2Q8Z7_ASPNC	ASPNC	Aspergillus niger	Fungi	hGDE_N~hDGE_amylase~hGDE_amylase----hGDE_central----GDE_C	1.9e-185	1.3e-117	1539	5	hGDE_N hDGE_amylase hGDE_amylase hGDE_central GDE_C
tr|F4PBL6|F4PBL6_BATDJ	BATDJ	Batrachochytrium dendrobatidis	Fungi	hDGE_amylase~hGDE_amylase----hGDE_central----GDE_C	2.7e-153	5.1e-100	1471	4	hDGE_amylase hGDE_amylase hGDE_central GDE_C
jgi|Bauco1|318661|CE157558_51026	BCOXX	Baudoinia compniacensis	Fungi	hGDE_N~hDGE_amylase~hGDE_amylase----hGDE_central----GDE_C	9.3e-174	2.3e-110	1559	5	hGDE_N hDGE_amylase hGDE_amylase hGDE_central GDE_C
tr|G2XQH5|G2XQH5_BOTF4	BOTF4	Botryotinia fuckeliana	Fungi	hGDE_N~hDGE_amylase~hGDE_amylase----hGDE_central----GDE_C	6.3e-182	6e-36	1287	5	hGDE_N hDGE_amylase hGDE_amylase hGDE_central GDE_C
tr|Q59MN2|Q59MN2_CANAL	CANAL	Candida albicans	Fungi	hGDE_N~hGDE_amylase~hDGE_amylase----hGDE_central----GDE_C	2.1e-173	1.8e-122	1527	5	hGDE_N hGDE_amylase hDGE_amylase hGDE_central GDE_C
tr|C5MCK0|C5MCK0_CANTT	CANTT	Candida tropicalis	Fungi	hGDE_N~hGDE_amylase~hDGE_amylase----hGDE_central----GDE_C	8.3e-170	2.5e-118	1522	5	hGDE_N hGDE_amylase hDGE_amylase hGDE_central GDE_C
jgi|Cersu1|104322|estExt_fgenesh1_pm.C_40254	CERSU	Ceriporiopsis subvermispora B	Fungi	hGDE_N----hDGE_amylase~hGDE_amylase----hGDE_central----GDE_C	1.7e-153	9e-114	1516	5	hGDE_N hDGE_amylase hGDE_amylase hGDE_central GDE_C
tr|Q2HF43|Q2HF43_CHAGB	CHAGB	Chaetomium globosum	Fungi	hGDE_N~hDGE_amylase~hGDE_amylase----hGDE_central----GDE_C	2.8e-179	9.6e-115	1563	5	hGDE_N hDGE_amylase hGDE_amylase hGDE_central GDE_C
tr|J3K149|J3K149_COCIM	COCIM	Coccidioides immitis RS	Fungi	hGDE_N~hDGE_amylase~hGDE_amylase----hGDE_central----GDE_C	8.6e-178	1.1e-118	1605	5	hGDE_N hDGE_amylase hGDE_amylase hGDE_central GDE_C
jgi|Cocsa1|227145|CE22586_25667	COCSA	Cochliobolus sativus	Fungi	hGDE_N~hDGE_amylase~hGDE_amylase~Alpha-amylase----hGDE_central----GDE_C	3.2e-180	5.7e-113	1559	6	hGDE_N hDGE_amylase hGDE_amylase Alpha-amylase hGDE_central GDE_C
tr|A8N9L1|A8N9L1_COPC7	COPC7	Coprinus cinereus	Fungi	hGDE_N----hDGE_amylase~hGDE_amylase----hGDE_central----GDE_C	9.2e-164	4.8e-114	1598	5	hGDE_N hDGE_amylase hGDE_amylase hGDE_central GDE_C
CNAG_04879.1	CRYNE	Cryptococcus neoformans A	Fungi	hGDE_N----hDGE_amylase~hGDE_amylase----hGDE_central----GDE_C	1.2e-145	3.2e-113	1593	5	hGDE_N hDGE_amylase hGDE_amylase hGDE_central GDE_C
tr|Q6BUY8|Q6BUY8_DEBHA	DEBHA	Debaryomyces hansenii	Fungi	hGDE_N~hGDE_amylase~hDGE_amylase~Alpha-amylase----hGDE_central----GDE_C	3.9e-171	6.7e-120	1521	6	hGDE_N hGDE_amylase hDGE_amylase Alpha-amylase hGDE_central GDE_C
jgi|Dicsq1|53427|e_gw1.5.1287.1	DICSQ	Dichomitus squalens	Fungi	hGDE_N----hGDE_amylase~hDGE_amylase----hGDE_central----GDE_C	5e-155	4e-115	1508	5	hGDE_N hGDE_amylase hDGE_amylase hGDE_central GDE_C
tr|C8VTT8|C8VTT8_EMENI	EMENI	Emericella nidulans	Fungi	hGDE_N~hDGE_amylase~hGDE_amylase----hGDE_central----GDE_C	9.9e-182	4.1e-113	1537	5	hGDE_N hDGE_amylase hGDE_amylase hGDE_central GDE_C
tr|I1RZ78|I1RZ78_GIBZE	GIBZE	Gibberella zeae	Fungi	hGDE_N~hDGE_amylase~hGDE_amylase----hGDE_central----GDE_C	3e-179	2.5e-112	1553	5	hGDE_N hDGE_amylase hGDE_amylase hGDE_central GDE_C
jgi|Glotr1_1|138185|estExt_Genemark1.C_00005_t10370	GLOTR	Gloeophyllum trabeum	Fungi	hGDE_N----hDGE_amylase~hGDE_amylase----hGDE_central----GDE_C	3.5e-155	4.4e-117	1609	5	hGDE_N hDGE_amylase hGDE_amylase hGDE_central GDE_C
jgi|Hetan1|156063|estExt_fgenesh2_pm.C_60315	HETAN	Heterobasidion annosum	Fungi	hGDE_N----hDGE_amylase~hGDE_amylase----hGDE_central----GDE_C	2e-148	4.5e-115	1586	5	hGDE_N hDGE_amylase hGDE_amylase hGDE_central GDE_C
tr|G9N5P0|G9N5P0_HYPVG	HYPVG	Hypocrea virens (strain Gv29-8 / FGSC 10586)	Fungi	hGDE_N~hDGE_amylase~hGDE_amylase----hGDE_central----GDE_C	3.9e-176	1.7e-115	1557	5	hGDE_N hDGE_amylase hGDE_amylase hGDE_central GDE_C
tr|B0DI75|B0DI75_LACBS	LACBS	Laccaria bicolor	Fungi	hGDE_N----hDGE_amylase~hGDE_amylase----hGDE_central----GDE_C	6.6e-162	2e-113	1594	5	hGDE_N hDGE_amylase hGDE_amylase hGDE_central GDE_C
MGG_00063	MAGGR	Magnaporthe grisea	Fungi	hGDE_N~hDGE_amylase~hGDE_amylase----hGDE_central----GDE_C	3.9e-157	1e-112	1554	5	hGDE_N hDGE_amylase hGDE_amylase hGDE_central GDE_C
tr|F4RSD6|F4RSD6_MELLP	MELLP	Melampsora laricis-populina	Fungi	hGDE_N----hDGE_amylase~hGDE_amylase----hGDE_central----GDE_C	3.3e-170	4.4e-110	1649	5	hGDE_N hDGE_amylase hGDE_amylase hGDE_central GDE_C
jgi|Sepmu1|151180|estExt_fgenesh1_kg.C_90298	SPHMS	Sphaerulina musiva (strain SO2202)	Fungi	hGDE_N~hDGE_amylase~hGDE_amylase~Alpha-amylase----hGDE_central----GDE_C	3.1e-169	7.9e-108	1552	6	hGDE_N hDGE_amylase hGDE_amylase Alpha-amylase hGDE_central GDE_C
jgi|Mucci2|151060|e_gw1.13.60.1	MUCCI	Mucor circinelloides	Fungi	hGDE_N~hGDE_amylase~hDGE_amylase----hGDE_central----GDE_C	4.9e-159	6.1e-116	1446	5	hGDE_N hGDE_amylase hDGE_amylase hGDE_central GDE_C
MVEG_03946T0	MVNXX	Mortierella verticillata NRRL 6337	Fungi	hGDE_N~hDGE_amylase~hGDE_amylase----hGDE_central----GDE_C	2.3e-163	3.3e-107	1540	5	hGDE_N hDGE_amylase hGDE_amylase hGDE_central GDE_C
tr|F9XGA6|F9XGA6_MYCGM	MYCGM	Mycosphaerella graminicola	Fungi	hGDE_N~hDGE_amylase~hGDE_amylase----hGDE_central----GDE_C	3.3e-173	2.2e-110	1549	5	hGDE_N hDGE_amylase hGDE_amylase hGDE_central GDE_C
tr|G0V9D2|G0V9D2_NAUCC	NAUCC	Naumovozyma castellii	Fungi	hGDE_N~hDGE_amylase~hGDE_amylase~Alpha-amylase----hGDE_central----GDE_C	6.3e-174	1.1e-123	1521	6	hGDE_N hDGE_amylase hGDE_amylase Alpha-amylase hGDE_central GDE_C
tr|A1D547|A1D547_NEOFI	NEOFI	Neosartorya fischeri	Fungi	hGDE_N~hDGE_amylase~hGDE_amylase----hGDE_central----GDE_C	1.7e-185	3.2e-113	1537	5	hGDE_N hDGE_amylase hGDE_amylase hGDE_central GDE_C
tr|Q7SED5|Q7SED5_NEUCR	NEUCR	Neurospora crassa	Fungi	hGDE_N~hDGE_amylase~hGDE_amylase----hGDE_central----GDE_C	2.8e-181	7.8e-114	1561	5	hGDE_N hDGE_amylase hGDE_amylase hGDE_central GDE_C
jgi|Mycfi1|56808|estExt_Genewise1Plus.C_30945	PFIXX	Pseudocercospora fijiensis	Fungi	hGDE_N~hDGE_amylase~hGDE_amylase~Alpha-amylase----hGDE_central----GDE_C	8.3e-174	9.6e-112	1554	6	hGDE_N hDGE_amylase hGDE_amylase Alpha-amylase hGDE_central GDE_C
tr|Q0UXB3|Q0UXB3_PHANO	PHANO	Phaeosphaeria nodorum	Fungi	hGDE_N~hDGE_amylase~hGDE_amylase----hGDE_central----GDE_C	9.5e-183	6e-113	1563	5	hGDE_N hDGE_amylase hGDE_amylase hGDE_central GDE_C
jgi|Phybl1|36305|estExt_Genewise1Plus.C_30004	PHYBL	Phycomyces blakesleeanus	Fungi	hGDE_amylase~hDGE_amylase----hGDE_central----GDE_C	8.4e-154	2.2e-109	1363	4	hGDE_amylase hDGE_amylase hGDE_central GDE_C
jgi|PirE2_1|54864|estExt_Genewise1Plus.C_3380004	PIRSE	Piromyces sp. (strain E2)	Fungi	hGDE_amylase~hDGE_amylase----hGDE_central----GDE_C	5.1e-144	3.2e-106	1410	4	hGDE_amylase hDGE_amylase hGDE_central GDE_C
jgi|PleosPC9_1|79533|estExt_Genewise1Plus.C_80069	PLEOS	Pleurotus ostreatus	Fungi	hGDE_N----hDGE_amylase~hGDE_amylase----hGDE_central----GDE_C	6.7e-157	6.8e-117	1603	5	hGDE_N hDGE_amylase hGDE_amylase hGDE_central GDE_C
jgi|Pospl1|51200|e_gw1.5.8.1	PPLXX	Postia placenta	Fungi	hGDE_N----hGDE_amylase~hDGE_amylase----hGDE_central----GDE_C	1.4e-152	1.4e-112	1583	5	hGDE_N hGDE_amylase hDGE_amylase hGDE_central GDE_C
PGTG_14216	PUCGR	Puccinia graminis	Fungi	hGDE_amylase~hDGE_amylase----hGDE_central----GDE_C	1.8e-165	9.1e-82	1394	4	hGDE_amylase hDGE_amylase hGDE_central GDE_C
tr|B2VZS2|B2VZS2_PYRTR	PYRTR	Pyrenophora tritici-repentis (strain Pt-1C-BFP)	Fungi	hGDE_N~hDGE_amylase~hGDE_amylase~Alpha-amylase----hGDE_central----GDE_C	2.7e-179	3.6e-113	1567	6	hGDE_N hDGE_amylase hGDE_amylase Alpha-amylase hGDE_central GDE_C
RO3G_06887.1	RHIOR	Rhizopus oryzae	Fungi	hGDE_N~hGDE_amylase~hDGE_amylase----hGDE_central----GDE_C	3.5e-156	1.1e-117	1499	5	hGDE_N hGDE_amylase hDGE_amylase hGDE_central GDE_C
jgi|Rhoba1_1|32520|estExt_Genewise1Plus.C_1_t10057	RHOGR	Rhodotorula graminis strain WP1	Fungi	hGDE_N----hDGE_amylase~hGDE_amylase----hGDE_central----GDE_C	2.3e-164	4.1e-109	1620	5	hGDE_N hDGE_amylase hGDE_amylase hGDE_central GDE_C
tr|A7F5B8|A7F5B8_SCLS1	SCLS1	Sclerotinia sclerotiorum	Fungi	hGDE_N~hDGE_amylase~hGDE_amylase----hGDE_central----GDE_C	6.8e-59	2.5e-70	1179	5	hGDE_N hDGE_amylase hGDE_amylase hGDE_central GDE_C
tr|F8P3G6|F8P3G6_SERL9	SERL9	Serpula lacrymans var. lacrymans (strain S7.9)	Fungi	hGDE_N----hGDE_amylase~hDGE_amylase----hGDE_central----GDE_C	4.1e-156	1.2e-116	1564	5	hGDE_N hGDE_amylase hDGE_amylase hGDE_central GDE_C
jgi|Settu1|143957|estExt_Genewise1Plus.C_9_t20041	SETTU	Setosphaeria turcica	Fungi	hGDE_N~hDGE_amylase~hGDE_amylase~Alpha-amylase----hGDE_central----GDE_C	5.4e-180	4e-112	1564	6	hGDE_N hDGE_amylase hGDE_amylase Alpha-amylase hGDE_central GDE_C
SPPG_04682T0	SPIPN	Spizellomyces punctatus	Fungi	hGDE_N~hDGE_amylase~hGDE_amylase----hGDE_central----GDE_C	1.9e-160	1.4e-104	1741	5	hGDE_N hDGE_amylase hGDE_amylase hGDE_central GDE_C
jgi|Sporo1|9945|e_gw1.2.10.1	SPORO	Sporobolomyces roseus	Fungi	hGDE_N----hDGE_amylase~hGDE_amylase----hGDE_central----GDE_C	3.1e-162	4.6e-111	1587	5	hGDE_N hDGE_amylase hGDE_amylase hGDE_central GDE_C
tr|G2Q5G4|G2Q5G4_THIHA	THIHA	Thielavia heterothallica	Fungi	hGDE_N~hDGE_amylase~hGDE_amylase----hGDE_central----GDE_C	1.3e-179	6.3e-117	1573	5	hGDE_N hDGE_amylase hGDE_amylase hGDE_central GDE_C
jgi|Trave1|72126|estExt_Genemark1.C_6_t10497	TRAVE	Trametes versicolor	Fungi	hGDE_N----hGDE_amylase~hDGE_amylase----hGDE_central----GDE_C	6.7e-152	1.6e-115	1590	5	hGDE_N hGDE_amylase hDGE_amylase hGDE_central GDE_C
jgi|Treme1|37541|estExt_Genewise1.C_20196	TREME	Tremella mesenterica	Fungi	hGDE_N----hDGE_amylase~hGDE_amylase----hGDE_central----GDE_C	2.3e-149	5.6e-113	1625	5	hGDE_N hDGE_amylase hGDE_amylase hGDE_central GDE_C
tr|D5G4I5|D5G4I5_TUBMM	TUBMM	Tuber melanosporum (strain Mel28)	Fungi	hGDE_N~hDGE_amylase~hGDE_amylase----hGDE_central----GDE_C	9.8e-158	2.7e-112	1473	5	hGDE_N hDGE_amylase hGDE_amylase hGDE_central GDE_C
tr|C4JU91|C4JU91_UNCRE	UNCRE	Uncinocarpus reesii	Fungi	hGDE_N----hDGE_amylase~hGDE_amylase----hGDE_central----GDE_C	1.5e-179	2.6e-104	1458	5	hGDE_N hDGE_amylase hGDE_amylase hGDE_central GDE_C
tr|Q4P7G4|Q4P7G4_USTMA	USTMA	Ustilago maydis	Fungi	hGDE_N----hGDE_amylase~hDGE_amylase----hGDE_central----GDE_C	1.7e-161	6.4e-111	1568	5	hGDE_N hGDE_amylase hDGE_amylase hGDE_central GDE_C
jgi|Wolco1|76905|e_gw1.8.1393.1	WOLCO	Wolfiporia cocos MD-104 SS10	Fungi	hGDE_N----hGDE_amylase~hDGE_amylase----hGDE_central----GDE_C	2e-159	4.6e-113	1603	5	hGDE_N hGDE_amylase hDGE_amylase hGDE_central GDE_C
tr|Q6CGI3|Q6CGI3_YARLI	YARLI	Yarrowia lipolytica	Fungi	hGDE_N~hGDE_amylase~hDGE_amylase~Alpha-amylase----hGDE_central----GDE_C	2.8e-164	1.7e-119	1494	6	hGDE_N hGDE_amylase hDGE_amylase Alpha-amylase hGDE_central GDE_C
sp|Q06625|GDE_YEAST	YEAST	Saccharomyces cerevisiae	Fungi	hGDE_N~hDGE_amylase~hGDE_amylase~Alpha-amylase----hGDE_central----GDE_C	1.7e-173	2.4e-132	1536	6	hGDE_N hDGE_amylase hGDE_amylase Alpha-amylase hGDE_central GDE_C
ConsensusfromContig13243-snap_masked-ConsensusfromContig13243-abinit-gene-0.0-mRNA-1:cds:4712/58-520:0	CYAPA	Cyanophora paradoxa	Glaucophyta	hGDE_central----GDE_C		4.6e-37	269	2	hGDE_central GDE_C
tr|D8LWI1|D8LWI1_BLAHO	BLAHO	Blastocystis hominis	Stramenopiles	hDGE_amylase~hGDE_amylase----hGDE_central~hGDE_central----GDE_C	2.1e-21	7.3e-83	1088	5	hDGE_amylase hGDE_amylase hGDE_central hGDE_central GDE_C
