# Supplementary material for: Phylogenomic analysis of glycogen branching and debranching enzymatic duo
Source: BMC Evol Biol. 2014 Aug 23;14:183. doi: 10.1186/s12862-014-0183-2 (PMC4236520; doi:10.1186/s12862-014-0183-2)
Supplement: Additional file 4: — Representative examples of branching and debranching enzymes from completely sequenced genomes. Protein identifiers are generally from the UniProt database, except for those marked with an asterisk, which are from GenBank, and those from Sphaeroforma arctica, Thecamonas trahens, and Fonticula alba which originate from the Origins of Multicellularity Sequencing Project (Broad Institute of Harvard and MIT: http://www.broadinstitute.org), and those from Cyanidioschyzon merolae which are from the National Institute of Genetics, Japan [69]. All examples are from completely sequenced genomes (see Additional file 1). [file s12862-014-0183-2-S4.xlsx]

## Sheet: Sheet1
	Species	CBM48—alpha-Amylase		hGDE_N—hGDE_amylase—hGDE_central—GDE_C (in Eukaryotes) GDE_N—GDE_C (in Archaea and Bacteria)
		branching (with C-terminal alpha-Amylase_C domain)	debranching	debranching
		EC 2.4.1.18 (1,4-alpha-glucan branching enzyme)	EC 3.2.1.68 (Isoamylase) EC 3.2.1.142 (Limit dextrinase) EC 3.2.1.41 (Pullanase)	EC 3.2.1.33 (Amylo-alpha-1,6-glucosidase) Eukaryotic enzyme also have also have EC 2.4.1.25 (4-alpha-glucanotransferase) activity
Metazoa	Homo sapiens	Q04446	_	P35573
	Mus musculus	Q9D6Y9	_	F8VPN4
	Danio rerio	XP_687620.6*	_	NP_001166124.1*
	Drosophila melanogaster	A1Z992	_	E1JGQ5/Q9W2H8
	Caenorhabditis elegans	Q22137	_	O62334
	Amphimedon queenslandica	I1FQH3	_	I1FDE0
Choanoflagellida	Monosiga brevicollis	A9URY2	_	A9V544
Ichthyosporea	Capsaspora owczarzaki	E9C2E3	_	E9CDY8
Filasterea	Sphaeroforma arctica	SARC_09810T0	_	SARC_05895T0
Fungi	Saccharomyces cerevisiae	P32775	_	Q06625
Nucleariids	Fonticula alba	_	_	H696_05593T0
Amoebozoa	Dictyostelium discoideum	Q555Q9	_	Q54K94
Viridiplantae	Arabidopsis thaliana	Q9LZS3, O23647, D2WL32	O04196, Q8L735, Q9M0S5 Q8GTR4 (Pullanase)	_
	Oryza sativa japonica	Q01401, Q6H6P8, Q5VN31	Q6K4A4, Q6AU80, Q0J4C6 Q7X834 (Pullanase)	_
	Volvox carteri	D8U9K6, D8TIE8	D8TX01, D8UIM2	_
Rhodophyta	Cyanidioschyzon merolae	gnl|CMER|CMH144C	(XP_005538850*) gnl|CMER|CMP300C (Pullanase)	_
	Galdieria sulphuraria	XP_005703889*	XP_005708233*	_
Glaucophyta		?	?	?
Hacrobia	Emiliania huxleyi	_	_	_
	Guillardia theta	L1JJN0	_	_
Alveolata	Cryptosporidium hominis	Q5CK96	_	_
	Cryptosporidium parvum	Q5CWY1	_	Q5CXJ2
	Paramecium tetraurelia	A0DXF8	_	A0BWA0
	Tetrahymena thermophila	Q23TC5	_	I7M1C6
	Toxoplasma gondii	B6K9U3	_	B9Q852
Stramenopiles	Blastocystis hominis	D8LZ02	_	D8LWI1
Rhizaria	Bigelowiella natans	_	_	_
Apusozoa	Thecamonas trahens	AMSG_09093T0	_	AMSG_02577T0
Excavata	Giardia intestinalis	A8BTX4	_	A8BPE3
	Trichomonas vaginalis	A2ES64	_	A2F4M9
Archaea	Methanosarcina acetivorans	_	AAM05403*	AAM06006*, AAM04339* (GDE_N—GDE_C) AAM05049* (GDE_N_bis—GDE_C)
	Picrophilus torridus	AAT42652*	_	AAT43823* (GDE_N—GDE_C)
Bacteria	Bacteroides thetaiotaomicron (strain ATCC 29148)	Q8A9P4	Q8A762 (Pullanase) Q89YP2 (Pullanase)	Q89ZS3 (GDE_N—GDE_C)
	Escherichia coli (strain K12)	P07762	P15067	_
	Nostoc punctiforme (strain ATCC 29133)	B2J3N1, B2J4S1	B2IY05	B2IZL2, B2IUX7 (GDE_N—GDE_C) B2J296, B2J2M4 (GDE_N_bis—GDE_C)
EC number	Common Names (examples)		Systematic Name	Reaction (IUBMB)
2.4.1.18	1,4-alpha-glucan branching enzyme branching enzyme Q-enzyme amylose isomerase		(1->4)-alpha-D-glucan:(1->4)-alpha-D-glucan 6-alpha-D-[(1->4)-alpha-D-glucano]-transferase	Transfers a segment of a (1->4)-alpha-D-glucan chain to a primary hydroxy group in a similar glucan chain
3.2.1.33	amylo-alpha-1,6-glucosidase amylo-1,6-glucosidase dextrin 6-alpha-D-glucosidase amylopectin 1,6-glucosidase dextrin-1,6-glucosidase		glycogen phosphorylase-limit dextrin 6-alpha-glucohydrolase	Hydrolysis of (1->6)-alpha-D-glucosidic branch linkages in glycogen phosphorylase limit dextrin
3.2.1.41	pullulanase amylopectin 6-glucanohydrolase debranching enzyme alpha-dextrin endo-1,6-alpha-glucosidase R-enzyme		pullulan 6-alpha-glucanohydrolase	Hydrolysis of (1->6)-alpha-D-glucosidic linkages in pullulan, amylopectin and glycogen, and in the alpha- and beta-limit dextrins of amylopectin and glycogen
3.2.1.68	isoamylase debranching enzyme glycogen alpha-1,6-glucanohydrolase		glycogen 6-alpha-D-glucanohydrolase	Hydrolysis of (1->6)-alpha-D-glucosidic branch linkages in glycogen, amylopectin and their beta-limit dextrins
3.2.1.142	limit dextrinase R-enzyme amylopectin-1,6-glucosidase		dextrin 6-alpha-glucanohydrolase	Hydrolysis of (1->6)-alpha-D-glucosidic linkages in alpha- and beta-limit dextrins of amylopectin and glycogen, and in amylopectin and pullulan
ref: KEGG enzyme (http://www.genome.jp/)
